# Supplementary material for: Proteome Analysis Reveals Distinct Mitochondrial Functions Linked to Interferon Response Patterns in Activated CD4+ and CD8+ T Cells
Source: Front Pharmacol. 2019 Jul 10;10:727. doi: 10.3389/fphar.2019.00727 (PMC6635586; doi:10.3389/fphar.2019.00727)
Supplement: Table S3 — List of identified proteins. Data show individual LFQ-values of resting and activated CD4+ and CD8+ T cells derived from three healthy donors. Differences in protein-expression are presented as “difference act vs rest” and numbers are logarithmized to base 2. “Fold resting” represents the amount of fold-regulated proteins of activated cells compared to resting cells. P-values and q-values are also depicted (see Methods). [file Table_3.xlsx]

## Sheet: Raw Data
Supplementary Table S3: proteome analysis results
Protein IDs	Protein names	Gene names	CD4 resting 1, LFQ values	CD4 resting 2, LFQ values	CD4 resting 3, LFQ values	CD4 activated 1, LFQ values	CD4 activated 2, LFQ values	CD4 activated 3, LFQ values	CD8_rest1, LFQ values	CD8 resting 2, LFQ values	CD8 resting 3, LFQ values	CD8 activated 1, LFQ values	CD8 activated 2, LFQ values	CD8 activated 3, LFQ values	Difference CD4 act vs rest	Fold resting CD4+	p-value CD4 act vs rest	q-value CD4 act vs rest	Difference CD8 act vs rest	Fold resting CD8+	p-value CD8 act vs rest	q-value CD8 act vs rest	Peptides	Unique peptides	Sequence coverage [%]	MS/MS Count
P02786	Transferrin receptor protein 1;Transferrin receptor protein 1, serum form	TFRC	21.1634	21.2062	20.8495	27.9264	26.6553	27.5887	22.0976	20.941	21.5704	26.7559	26.7144	26.7797	6.31713	79.7344	9.06548e-05	0.032	5.21368	37.1086	9.9344e-05	0.062	22	22	32.6	103
P43490	Nicotinamide phosphoribosyltransferase	NAMPT	27.6453	27.3996	26.8881	30.8404	30.5286	31.0882	26.1867	26.6431	26.79	29.8961	30.0337	29.7534	3.50805	11.377	0.000219469	0.0256	3.35447	10.2281	7.23325e-05	0.0826667	27	27	65	680
P34897	Serine hydroxymethyltransferase, mitochondrial	SHMT2	27.2294	27.3079	27.6465	28.6318	29.0568	28.8761	27.051	26.9702	27.1236	29.0378	28.9102	28.8215	1.46031	2.75167	0.00119263	0.0436818	1.87492	3.66781	1.67305e-05	0.093	24	24	49.2	386
Q01581	Hydroxymethylglutaryl-CoA synthase, cytoplasmic	HMGCS1	20.8046	20.1584	20.5784	29.5584	29.716	29.9476	22.3545	20.2547	21.3657	28.6452	28.384	28.6727	9.22683	599.173	1.94919e-06	0	7.24232	151.41	0.000294635	0.0976	17	17	36.5	178
P52789	Hexokinase-2	HK2	20.7139	24.8485	22.3424	28.4365	28.1685	28.7381	22.1032	22.8797	22.8872	26.5175	26.9607	26.4519	5.81278	56.211	0.00871567	0.066592	4.02003	16.2237	0.000191998	0.102	36	31	42.6	208
P01589	Interleukin-2 receptor subunit alpha	IL2RA	20.1438	22.2245	21.6051	23.9687	23.7726	23.8512	20.4659	20.126	20.1954	24.9852	25.0999	24.454	2.53967	5.81456	0.0148538	0.0893667	4.58398	23.9837	3.38955e-05	0.124	4	4	22.8	13
Q13077	TNF receptor-associated factor 1	TRAF1	25.3749	26.2344	25.68	27.0759	27.083	27.2142	24.899	24.4212	24.032	28.2913	28.4852	27.7704	1.36128	2.56913	0.00597866	0.0837433	3.73159	13.2837	0.000345521	0.127	12	12	34.4	140
Q12931	Heat shock protein 75 kDa, mitochondrial	TRAP1	27.3374	27.1407	26.9699	28.3805	28.0552	28.1947	26.4349	26.8032	26.4997	28.1647	28.2459	27.96	1.06081	2.0861	0.00171396	0.0677209	1.54431	2.91665	0.000403943	0.132571	23	23	35.5	243
P60842	Eukaryotic initiation factor 4A-I	EIF4A1	29.9114	30.3649	30.14	31.4484	31.7411	31.5657	29.562	29.5494	29.6593	30.949	30.9836	30.7917	1.4463	2.72508	0.000754809	0.0444706	1.31788	2.493	4.30361e-05	0.138222	30	16	51.7	1198
P08195	4F2 cell-surface antigen heavy chain	SLC3A2	23.1803	22.4186	22.6946	29.0646	28.334	28.6624	23.1013	23.6962	25.1793	28.789	28.4361	28.6899	5.92255	60.6548	4.25126e-05	0.029	4.64602	25.0375	0.00176704	0.1392	17	17	28.6	201
P20963	T-cell surface glycoprotein CD3 zeta chain	CD247	27.6803	28.7856	27.5676	24.4753	23.8227	23.9318	27.7284	27.7836	28.5609	25.1526	25.0232	25.4022	-3.93456	0.0654003	0.000848936	0.0343784	-2.83164	0.140473	0.000623654	0.139692	9	9	53	93
Q99436	Proteasome subunit beta type-7	PSMB7	25.0107	24.671	25.2265	27.02	27.4494	27.4663	24.8157	25.4254	24.2085	27.8962	27.7838	27.6973	2.34255	5.07198	0.00042406	0.0353333	2.9759	7.86747	0.00111948	0.140421	6	6	22.7	96
Q01650	Large neutral amino acids transporter small subunit 1	SLC7A5	20.0405	21.1415	19.7795	26.1866	25.2048	25.1366	23.0278	21.9365	22.9109	28.076	27.089	27.3406	5.18884	36.4751	0.000645542	0.04048	4.87681	29.381	0.000430735	0.145143	6	6	9.9	64
Q12849	G-rich sequence factor 1	GRSF1	23.9179	22.9621	23.6511	24.4446	25.4292	25.242	23.1233	23.7961	23.7523	26.2278	25.6884	26.0384	1.52827	2.8844	0.0211557	0.12036	2.42763	5.38009	0.000831521	0.148222	7	7	16.2	35
Q02818	Nucleobindin-1	NUCB1	26.969	26.9759	26.5987	28.1834	28.4835	28.4778	27.9446	27.7389	27.5034	29.2652	29.1085	29.3287	1.53367	2.89521	0.000649462	0.0444746	1.50517	2.83858	0.000464137	0.148727	24	24	52.1	222
Q07108	Early activation antigen CD69	CD69	19.28	20.6923	23.7021	27.4867	24.8766	25.5911	19.7766	22.2347	21.0074	26.1347	25.4555	26.0333	4.75997	27.0953	0.0350523	0.121333	4.86829	29.208	0.00276965	0.148769	5	5	42.7	37
Q15306	Interferon regulatory factor 4	IRF4	22.0364	20.8822	20.9837	29.6028	29.944	29.5461	21.4001	19.9567	22.831	28.0892	27.9076	27.3865	8.3969	337.069	2.73434e-05	0	6.39853	84.3625	0.00171285	0.149647	18	18	43.5	208
P35606	Coatomer subunit beta	COPB2	28.2723	28.6827	27.6241	28.5787	28.6448	28.6964	27.9284	27.851	27.9941	29.0108	28.9428	29.0918	0.446941	1.36315	0.222855	0.482837	1.09063	2.12967	5.28868e-05	0.15125	37	37	51.7	513
O14933	Ubiquitin/ISG15-conjugating enzyme E2 L6	UBE2L6	22.9978	22.1132	21.5181	25.0119	25.0197	23.0673	22.1505	22.0034	21.99	24.6814	24.5596	23.9722	2.15663	4.45872	0.0503904	0.157398	2.35648	5.12119	0.000468956	0.151333	3	3	19.6	24
Q13291	Signaling lymphocytic activation molecule	SLAMF1	24.7204	23.9255	23.7214	25.8264	25.3346	26.7325	22.7362	22.7192	23.183	24.6366	25.348	25.4958	1.84202	3.58512	0.0225721	0.115146	2.28069	4.8591	0.00172315	0.154429	6	6	19.7	65
P49736	DNA replication licensing factor MCM2	MCM2	24.4128	25.5387	25.3624	27.3179	27.5458	26.9503	23.6548	22.3444	23.6966	26.5065	26.87	26.3101	2.16669	4.48992	0.00515262	0.0660635	3.33027	10.058	0.00214941	0.15472	21	21	30.3	164
P49327	Fatty acid synthase;[Acyl-carrier-protein] S-acetyltransferase;[Acyl-carrier-protein] S-malonyltransferase;3-oxoacyl-[acyl-carrier-protein] synthase;3-oxoacyl-[acyl-carrier-protein] reductase;3-hydroxyacyl-[acyl-carrier-protein] dehydratase;Enoyl-[acyl-carrier-protein] reductase;Oleoyl-[acyl-carrier-protein] hydrolase	FASN	25.596	24.5631	24.9319	29.7641	29.5355	29.6441	24.3341	24.1651	25.9558	29.3034	28.6085	28.6505	4.61754	24.5481	0.000117288	0.0256	4.03576	16.4015	0.00276536	0.155852	65	65	31.4	495
Q92570	Nuclear receptor subfamily 4 group A member 3	NR4A3	21.1704	20.3618	20.0624	22.008	22.4155	22.1912	20.0103	20.7549	19.4861	23.0287	22.7078	23.1975	1.67338	3.18961	0.00888122	0.0845167	2.89422	7.43442	0.00184861	0.156333	3	3	6.2	6
P47914	60S ribosomal protein L29	RPL29	23.9758	27.9059	26.3461	25.3158	26.9329	26.5566	24.8272	23.8449	24.8382	27.314	27.2955	26.9652	0.192476	1.14272	0.884403	0.933781	2.68814	6.44482	0.0015158	0.157739	3	3	20.8	41
P13995	Bifunctional methylenetetrahydrofolate dehydrogenase/cyclohydrolase, mitochondrial;NAD-dependent methylenetetrahydrofolate dehydrogenase;Methenyltetrahydrofolate cyclohydrolase	MTHFD2	20.9296	20.7253	23.1495	26.5865	27.9707	27.7596	22.4732	20.3294	20.1673	25.5626	25.5494	26.0507	5.83746	57.1808	0.00276772	0.0460667	4.73095	26.5557	0.0034104	0.159448	5	5	18.9	57
Q96PP8	Guanylate-binding protein 5	GBP5	24.4403	21.4095	21.8366	29.7894	27.9304	28.4892	21.7435	21.9196	23.6325	27.1714	27.4585	27.2411	6.17423	72.2152	0.00487922	0.0463478	4.85846	29.0096	0.00133494	0.161333	22	20	43	164
Q15758	Neutral amino acid transporter B(0)	SLC1A5	20.4843	21.6005	20.6481	21.1055	23.562	23.0188	19.1156	20.6631	19.6315	26.1142	26.8	24.8085	1.65114	3.14082	0.115051	0.250139	6.10417	68.7921	0.0011803	0.165091	7	7	14.6	21
P78344	Eukaryotic translation initiation factor 4 gamma 2	EIF4G2	23.9099	24.5222	25.0335	24.5638	23.9325	24.8483	22.3403	22.7565	23.5205	25.4018	25.1772	25.5121	-0.04035	0.972419	0.928552	0.962078	2.49125	5.62265	0.00227335	0.166267	12	12	14.6	67
Q9GZL7	Ribosome biogenesis protein WDR12	WDR12	23.4354	22.3159	22.9551	26.4227	25.6483	27.099	23.1887	23.7979	22.146	26.4463	26.3307	25.9922	3.48784	11.2187	0.00275844	0.0436111	3.21222	9.26776	0.00304442	0.168258	10	10	28.4	57
Q92598	Heat shock protein 105 kDa	HSPH1	27.8623	28.0475	28.5129	30.0956	30.1433	30.3927	27.5171	28.2074	27.699	30.247	30.0459	30.2351	2.06967	4.19791	0.000643342	0.0471489	2.36815	5.16279	0.000397495	0.1692	39	37	49.5	646
Q9Y617	Phosphoserine aminotransferase	PSAT1	22.2816	19.5931	19.6573	29.126	28.4574	28.2326	19.3704	19.31	20.8908	26.4046	24.6523	26.1715	8.09463	273.355	0.000941363	0.0374815	5.88573	59.1264	0.00145716	0.172857	14	14	46.2	103
Q86YT9	Junctional adhesion molecule-like	AMICA1	22.0148	20.9271	21	22.8809	23.3753	23.0411	23.9836	23.3185	23.0482	25.8513	25.2631	25.3396	1.78515	3.44654	0.0093303	0.0845631	2.03457	4.09701	0.00365967	0.195721	4	4	10.7	25
Q9UBD3	Cytokine SCM-1 beta;Lymphotactin	XCL2	20.0882	20.8058	19.7853	20.9638	20.7328	20.1184	20.8059	21.2483	20.5637	22.6933	23.0082	23.8354	0	1	1	1	2.3063	4.94613	0.00429531	0.198091	2	2	18.4	5
Q99622	Protein C10	C12orf57	22.1185	22.6226	20.1944	24.4464	22.103	23.4538	20.7342	21.6934	20.7953	24.3167	24.5434	23.2718	1.68923	3.22485	0.167851	0.308994	2.96966	7.83352	0.00401453	0.199027	2	2	24.6	16
Q71RC2	La-related protein 4	LARP4	21.1157	19.8675	23.1969	25.545	25.6171	25.9848	20.7493	20.6275	21.8693	23.5853	25.2687	25.2705	4.32225	20.0045	0.0116204	0.0756647	3.62613	12.3474	0.00616448	0.200267	11	11	20.4	42
P25445	Tumor necrosis factor receptor superfamily member 6	FAS	24.1516	23.9246	24.562	25.411	25.4521	25.7587	23.8061	23.2877	24.0954	25.4398	25.2215	25.444	1.32788	2.51034	0.00357529	0.0780857	1.63866	3.11376	0.00269579	0.200381	8	8	22.7	40
Q15717	ELAV-like protein 1	ELAVL1	22.9293	23.5551	20.8484	23.2775	23.7241	23.374	22.2238	22.342	22.7837	24.4649	24.2373	23.8225	1.01427	2.01988	0.288435	0.48294	1.72505	3.30592	0.00244549	0.201128	4	4	16.9	28
Q01469	Fatty acid-binding protein, epidermal	FABP5	26.4412	25.7751	25.975	28.9259	28.9229	29.0281	27.0123	26.6917	26.0662	28.6599	28.8914	28.311	2.89518	7.43937	0.00013326	0.0284444	2.03075	4.08617	0.00334416	0.202341	11	11	77	234
P32322	Pyrroline-5-carboxylate reductase 1, mitochondrial	PYCR1	22.0217	21.8382	20.2486	24.4958	24.3276	25.0432	20.5751	20.2926	20.9511	22.7621	24.2376	24.0204	3.25268	9.53135	0.00571299	0.0608621	3.06712	8.38099	0.00352474	0.202471	6	5	29.5	21
Q15080	Neutrophil cytosol factor 4	NCF4	21.6276	19.1035	19.0299	19.1637	19.4301	21.5406	21.3508	22.041	20.6979	18.835	19.1236	18.4769	0.124472	1.09011	0.918152	0.954458	-2.55142	0.170587	0.00406226	0.2043	16	16	54	102
Q13283	Ras GTPase-activating protein-binding protein 1	G3BP1	25.5714	23.4902	24.7223	27.8991	27.2328	27.7622	24.7134	24.0106	22.7122	27.4255	27.704	27.0366	3.03676	8.20646	0.00887721	0.0770331	3.57663	11.9309	0.00441076	0.204556	14	13	39.7	125
O95999	B-cell lymphoma/leukemia 10	BCL10	23.9223	21.576	24.1489	23.9983	24.068	23.8683	20.8559	20.9311	22.1383	24.0511	23.7366	23.8759	0.762448	1.69637	0.407463	0.607113	2.57946	5.97716	0.00373336	0.206421	6	6	28.8	23
P67809	Nuclease-sensitive element-binding protein 1	YBX1	27.394	27.3661	28.295	29.7483	30.2141	30.2009	27.4794	28.0953	27.4799	29.673	29.9374	29.2545	2.36935	5.16708	0.00226278	0.0465	1.93677	3.82848	0.00247248	0.207086	17	11	66.4	414
Q9NPF0	CD320 antigen	CD320	19.9827	21.2197	20.7892	22.1616	23.1232	21.6817	19.5707	20.7974	20.7396	23.4417	23.4756	22.7863	1.65831	3.15647	0.0410084	0.150638	2.8653	7.28687	0.00333616	0.208606	3	3	11	12
P10144	Granzyme B	GZMB	21.9464	20.752	19.8806	21.2765	20.3451	23.3543	21.673	20.799	19.4838	24.2633	24.6807	24.5372	0.798969	1.73986	0.49758	0.680428	3.84176	14.3379	0.00405377	0.215125	6	6	24.7	17
P13639	Elongation factor 2	EEF2	32.6326	32.9243	32.2142	33.7194	33.5976	33.7786	31.9019	32.1115	32.3611	33.3098	33.268	33.1029	1.10815	2.15569	0.00648781	0.0904979	1.10205	2.14659	0.00169256	0.219574	57	56	60.4	2907
Q02790	Peptidyl-prolyl cis-trans isomerase FKBP4;Peptidyl-prolyl cis-trans isomerase FKBP4, N-terminally processed	FKBP4	28.3441	28.6858	28.4979	29.6225	30.1466	30.0676	28.5783	28.8639	28.0052	30.1587	30.0729	30.0067	1.43634	2.70633	0.00166428	0.05676	1.59695	3.02503	0.00337781	0.221826	29	29	65.6	549
P52758	Ribonuclease UK114	HRSP12	21.7301	21.195	22.1545	23.0881	22.5834	21.2375	21.0758	20.7412	21.1617	22.2373	22.6152	22.1069	0.60979	1.52604	0.379755	0.591698	1.32689	2.50861	0.00263956	0.222583	2	2	19.7	4
O43493	Trans-Golgi network integral membrane protein 2	TGOLN2	23.2457	24.1094	22.5093	22.7039	23.9814	21.8118	20.6475	21.5755	22.0651	23.9506	23.729	24.7586	-0.455725	0.729144	0.590938	0.767348	2.71669	6.57363	0.00642042	0.231918	3	3	7.7	18
Q9Y5X1	Sorting nexin-9	SNX9	25.7979	23.5719	25.2007	26.5419	26.6411	25.9982	23.4839	23.7563	22.9966	24.9109	25.5319	25.9344	1.53689	2.90168	0.0913461	0.224896	2.04681	4.13191	0.00529371	0.234745	13	13	31.9	65
P11940	Polyadenylate-binding protein 1	PABPC1	28.7712	28.8941	28.9546	30.21	30.3618	30.3409	28.6231	28.905	28.2889	29.9074	29.7997	29.7905	1.43097	2.69628	3.75359e-05	0.037913	1.22687	2.34059	0.00252129	0.23944	28	17	39	692
P05362	Intercellular adhesion molecule 1	ICAM1	22.0243	22.6537	22.936	26.216	25.5646	26.4092	24.0519	22.4377	24.5353	26.7154	26.6828	27.2412	3.52529	11.5138	0.000687091	0.0338824	3.20484	9.22047	0.00828207	0.252	9	9	25.9	119
O43617	Trafficking protein particle complex subunit 3	TRAPPC3	25.3408	25.7527	25.175	25.6516	25.5346	25.3281	25.9832	25.2519	25.5836	24.3811	24.0342	24.0567	0.0819461	1.05844	0.697429	0.869532	-1.44891	0.366298	0.003755	0.252923	6	6	38.3	100
Q9Y678	Coatomer subunit gamma-1	COPG1	27.0303	28.0118	24.6438	28.284	27.8175	28.266	27.8112	27.6389	28.0963	29.129	28.8535	28.8767	1.56054	2.94964	0.197792	0.349186	1.10425	2.14987	0.00230805	0.255245	28	26	39.2	297
P30453	HLA class I histocompatibility antigen, A-34 alpha chain;HLA class I histocompatibility antigen, A-66 alpha chain;HLA class I histocompatibility antigen, A-26 alpha chain;HLA class I histocompatibility antigen, A-25 alpha chain;HLA class I histocompatibility antigen, A-43 alpha chain	HLA-A	29.9252	29.9315	28.9897	31.883	30.6148	31.105	29.902	29.3352	30.0038	31.3706	31.4181	30.9338	1.58546	3.00103	0.0306208	0.136534	1.49379	2.81628	0.00447729	0.259643	22	2	62.5	695
Q9UK76	Hematological and neurological expressed 1 protein;Hematological and neurological expressed 1 protein, N-terminally processed	HN1	25.1048	21.3543	23.683	25.5478	23.6242	24.5855	20.7273	22.1163	22.8173	25.1226	24.7604	24.8289	1.20513	2.30558	0.381316	0.557474	3.01697	8.09466	0.00843654	0.261818	2	2	21.4	33
P05090	Apolipoprotein D	APOD	20.3582	20.4425	19.527	20.8567	21.0579	20.5817	20.723	19.4224	22.4527	24.732	24.7411	25.2122	0.722848	1.65044	0.0888937	0.26557	4.02905	16.3254	0.0106802	0.275525	3	3	15.3	13
P27708	CAD protein;Glutamine-dependent carbamoyl-phosphate synthase;Aspartate carbamoyltransferase;Dihydroorotase	CAD	27.913	28.5458	27.9513	28.5461	28.6151	28.5064	26.4342	26.9393	27.3448	28.3734	28.4528	28.3286	0.419214	1.3372	0.113205	0.365991	1.47884	2.78725	0.0051159	0.278067	52	52	26	444
P11142	Heat shock cognate 71 kDa protein	HSPA8	33.6388	33.1156	33.3133	34.8066	34.4794	34.6594	32.4093	33.0834	32.9243	34.2929	33.9892	34.0731	1.29252	2.44956	0.00197079	0.0603419	1.31276	2.48416	0.00413939	0.278483	40	33	54	4067
P17812	CTP synthase 1	CTPS1	24.2198	25.2244	25.651	27.0966	27.3085	27.3334	22.5131	23.7707	23.9047	26.1692	25.5512	25.6402	2.21443	4.64098	0.00679296	0.0763586	2.39068	5.24404	0.00778413	0.279368	19	18	30.8	119
O95433	Activator of 90 kDa heat shock protein ATPase homolog 1	AHSA1	27.1504	25.7595	25.569	28.5135	27.7912	29.1474	26.5732	26.6106	26.8241	27.9517	27.9481	28.7856	2.32437	5.00847	0.021458	0.111108	1.55913	2.94676	0.00573593	0.281613	18	18	53.3	205
Q9UMX5	Neudesin	NENF	23.1694	25.3195	23.019	23.5421	23.0053	23.4334	24.0391	23.8393	23.3075	21.7865	22.4959	21.7098	-0.509057	0.702682	0.540104	0.725267	-1.73125	0.301191	0.00645653	0.283016	4	4	30.8	17
P43403	Tyrosine-protein kinase ZAP-70	ZAP70	29.0605	29.5515	28.5021	27.7534	27.7673	27.2199	29.6011	29.189	29.5127	28.4568	28.538	28.5669	-1.45785	0.364035	0.014448	0.105145	-0.913697	0.530823	0.00212876	0.284762	23	22	42	427
P33993	DNA replication licensing factor MCM7	MCM7	22.8339	22.9022	23.6034	26.4262	25.8219	26.5799	22.4662	22.6904	21.5909	23.9497	25.1849	25.3163	3.16281	8.95572	0.000723089	0.0334737	2.56777	5.92892	0.00949985	0.285688	19	19	34.1	78
Q7L523	Ras-related GTP-binding protein A;Ras-related GTP-binding protein B	RRAGA	22.3286	20.2712	20.4633	23.2317	22.6601	21.7356	21.7044	21.8259	23.0559	19.9889	20.043	20.2577	1.52143	2.87075	0.125603	0.26559	-2.09884	0.233446	0.00879737	0.303015	3	3	11.2	10
P30566	Adenylosuccinate lyase	ADSL	27.4806	28.3741	24.5064	27.3751	27.5545	27.4107	27.1405	27.2315	27.0669	28.0643	27.9962	27.7585	0.659737	1.57979	0.603069	0.768527	0.793325	1.73306	0.00159855	0.304061	11	11	24	147
P19387	DNA-directed RNA polymerase II subunit RPB3	POLR2C	23.1961	20.7088	22.1669	23.5842	23.9629	23.0677	22.0733	22.2218	23.2255	20.49	20.7292	19.7141	1.51437	2.85674	0.119497	0.26147	-2.19575	0.21828	0.00979836	0.323881	5	5	24.4	15
O15294	UDP-N-acetylglucosamine--peptide N-acetylglucosaminyltransferase 110 kDa subunit	OGT	25.6284	26.3204	25.0278	26.5868	26.8651	26.4266	24.399	23.3408	24.9024	26.2557	26.389	26.3086	0.967278	1.95515	0.0704483	0.221787	2.10368	4.29804	0.0103742	0.335657	16	16	16.6	115
P22234	Multifunctional protein ADE2;Phosphoribosylaminoimidazole-succinocarboxamide synthase;Phosphoribosylaminoimidazole carboxylase	PAICS	28.6292	28.9999	28.5081	29.7803	30.2812	29.9484	26.8697	27.3778	27.734	28.6015	28.6664	28.6915	1.29093	2.44686	0.00346978	0.0764476	1.32597	2.50701	0.00626519	0.338235	22	22	48	515
P31153	S-adenosylmethionine synthase isoform type-2	MAT2A	26.9534	27.1713	27.1054	29.1006	29.29	29.1419	25.515	26.7773	26.8532	28.4518	28.3431	28.373	2.10081	4.2895	1.69845e-05	0.0232727	2.00747	4.02076	0.00993232	0.340522	16	16	38.7	329
P33240	Cleavage stimulation factor subunit 2	CSTF2	24.3603	24.9702	24.286	24.118	25.5637	25.8161	24.9783	24.8852	24.5193	25.741	25.992	26.4328	0.627141	1.5445	0.334258	0.550414	1.26101	2.39663	0.00685607	0.359662	10	6	18.9	53
P16150	Leukosialin	SPN	26.1319	26.7008	26.8718	25.4202	25.5507	25.6175	27.8281	27.7307	27.7238	27.2724	27.2139	27.1294	-1.03869	0.486769	0.010856	0.111316	-0.555589	0.680379	0.000483475	0.374333	5	5	15.8	79
Q15118	[Pyruvate dehydrogenase (acetyl-transferring)] kinase isozyme 1, mitochondrial	PDK1	23.7934	23.0308	22.4322	23.4008	20.9321	23.0703	21.4514	21.1701	21.6514	20.5219	20.1016	19.7647	-0.617708	0.651705	0.516087	0.702172	-1.2949	0.407564	0.00756702	0.379342	3	3	7.1	9
Q9H0B6	Kinesin light chain 2	KLC2	22.8689	21.1177	23.2098	24.8936	24.9567	25.0096	23.1326	23.8165	21.7322	25.6289	25.6317	25.1635	2.55452	5.87472	0.0170112	0.0966996	2.58092	5.98321	0.0151188	0.383897	14	7	27.3	44
Q99627	COP9 signalosome complex subunit 8	COPS8	21.9308	23.1699	20.3415	25.3297	24.0278	25.1671	22.441	21.912	23.8458	20.5904	20.1519	19.6826	3.02743	8.15356	0.0297224	0.118568	-2.5913	0.165936	0.0149905	0.386338	2	2	13.9	26
Q9UHN6	Transmembrane protein 2	TMEM2	22.4324	23.4925	23.5734	24.5549	23.422	24.6387	23.3498	23.2325	23.1049	23.9635	24.0064	24.3848	1.0391	2.05495	0.125427	0.281502	0.889186	1.85213	0.00419877	0.389789	11	11	9	41
Q9BQE5	Apolipoprotein L2	APOL2	24.2058	24.8308	24.9995	26.4298	26.3847	27.3163	25.5476	25.4482	25.8285	26.3386	26.8309	26.7025	2.0316	4.08858	0.00633666	0.0758356	1.01592	2.02219	0.00549286	0.390667	7	7	22.8	91
A6NC98	Coiled-coil domain-containing protein 88B	CCDC88B	25.336	26.1776	26.3116	25.8166	26.0821	26.0362	26.9545	26.8907	26.5281	27.5495	27.7364	27.8452	0.0365594	1.02566	0.913508	0.956297	0.919287	1.89118	0.00438255	0.393351	37	37	28.3	185
P23381	Tryptophan--tRNA ligase, cytoplasmic;T1-TrpRS;T2-TrpRS	WARS	27.8177	26.8104	27.5719	30.6367	30.346	30.6472	25.6437	24.5953	27.6981	29.6983	29.511	29.316	3.14331	8.83549	0.000594047	0.036	3.52937	11.5464	0.0183811	0.4037	28	28	61.4	590
Q96CN9	GRIP and coiled-coil domain-containing protein 1	GCC1	22.7597	22.001	21.063	22.4166	23.0385	23.3639	23.2289	23.2723	22.8138	22.1139	22.2487	21.7411	0.998418	1.99781	0.151353	0.315194	-1.07042	0.47618	0.00707967	0.403707	5	5	7.1	9
P55209	Nucleosome assembly protein 1-like 1	NAP1L1	24.3345	26.0861	25.2944	28.0297	26.6056	27.1912	26.412	26.2038	24.9277	27.9486	27.8978	27.6637	2.03717	4.1044	0.035641	0.13804	1.98881	3.96909	0.013567	0.404203	7	5	22	200
P26842	CD27 antigen	CD27	23.8567	21.5152	20.4707	25.1563	23.1617	24.6674	21.0998	20.3438	21.2748	22.8298	22.8837	22.0679	2.38091	5.20865	0.110971	0.235125	1.68767	3.22136	0.0122219	0.40563	2	2	8.8	9
P46527	Cyclin-dependent kinase inhibitor 1B	CDKN1B	26.9228	24.6851	26.9366	23.2814	24.4942	23.868	23.835	24.3502	25.8553	22.4567	22.2669	21.7145	-2.30032	0.203018	0.0495867	0.156153	-2.53413	0.172644	0.0171797	0.407256	5	5	31.8	39
P43487	Ran-specific GTPase-activating protein	RANBP1	28.1397	25.3395	27.2767	28.673	28.576	28.4279	26.6907	25.3553	26.4609	28.2032	28.1778	27.6951	1.64032	3.11735	0.119629	0.256858	1.85636	3.62093	0.0139186	0.410333	7	7	44.3	156
O95249	Golgi SNAP receptor complex member 1	GOSR1	22.0725	20.8795	21.3768	20.8095	22.2061	23.0811	21.9497	21.846	22.6851	23.3534	23.3527	23.4786	0.589305	1.50452	0.474034	0.673831	1.23469	2.35331	0.00990237	0.411409	4	4	16	13
P30461	HLA class I histocompatibility antigen, B-13 alpha chain	HLA-B	22.0154	22.0966	20.09	21.2444	25.4991	20.8719	22.7642	22.0525	20.152	25.0162	24.2629	25.1246	1.13783	2.2005	0.521813	0.691485	3.14497	8.84566	0.0189381	0.412047	16	1	48.3	16
P16989	Y-box-binding protein 3	YBX3	21.0797	24.9156	23.1266	23.2017	23.7545	23.3505	23.2589	20.2981	21.4885	25.1697	26.5928	24.787	0.394967	1.31491	0.742237	0.848324	3.83468	14.2677	0.0198239	0.412386	11	5	34.9	33
P26639	Threonine--tRNA ligase, cytoplasmic	TARS	27.169	27.0733	25.4976	29.1586	29.0732	29.1889	26.7057	27.3987	27.274	28.9962	28.2167	28.4003	2.56027	5.89818	0.00920443	0.0743294	1.41164	2.66039	0.0112883	0.413885	27	27	40.7	304
P82094	TATA element modulatory factor	TMF1	23.9154	24.4462	24.3656	24.4732	25.3596	24.9943	24.4163	22.8051	24.192	25.603	25.8912	26.2314	0.699979	1.62448	0.0838552	0.264615	2.10404	4.29912	0.0171254	0.423506	16	16	18.8	43
Q9NQP4	Prefoldin subunit 4	PFDN4	25.8665	22.307	25.9503	25.6559	25.7941	26.3241	20.8523	22.1917	23.2346	24.6231	24.9316	24.5136	1.21675	2.32423	0.374286	0.553296	2.59655	6.04839	0.0207388	0.427787	6	6	38.8	47
Q8NFF5	FAD synthase;Molybdenum cofactor biosynthesis protein-like region;FAD synthase region	FLAD1	21.0813	20.4778	22.4372	24.0903	22.1411	24.1008	21.7794	21.9946	23.2171	20.5177	19.8628	20.681	2.11197	4.32281	0.0725719	0.184105	-1.97652	0.254102	0.0182329	0.430653	4	4	8.2	4
Q9NXH9	tRNA (guanine(26)-N(2))-dimethyltransferase	TRMT1	21.7321	21.8994	22.0447	24.9152	24.9459	25.4367	22.7165	22.621	20.6876	24.1039	24.9983	25.899	3.20718	9.23544	7.45957e-05	0.0213333	2.99203	7.95593	0.0235332	0.432	7	7	16.4	37
Q13310	Polyadenylate-binding protein 4	PABPC4	24.6027	22.4689	25.0471	26.8221	26.8546	26.8098	24.748	23.1824	23.2239	25.3965	26.2712	26.1146	2.78922	6.91256	0.0247906	0.110341	2.20933	4.6246	0.0190857	0.432387	22	13	30	64
Q99614	Tetratricopeptide repeat protein 1	TTC1	25.6967	23.2561	26.9685	26.8623	27.5221	26.8405	25.7337	25.9982	26.3404	27.1954	27.0301	27.8743	1.7679	3.40558	0.187065	0.327429	1.34251	2.53592	0.0126648	0.433217	13	13	45.9	169
Q9UN86	Ras GTPase-activating protein-binding protein 2	G3BP2	24.2714	25.222	24.7747	25.463	25.8141	25.9095	25.8456	24.6742	24.7421	26.6094	26.5907	26.8246	0.972845	1.96271	0.033663	0.163922	1.58759	3.00547	0.0148241	0.433714	9	8	24.5	120
Q92597	Protein NDRG1	NDRG1	27.9768	28.39	28.4633	27.7143	27.8331	27.9311	28.822	28.1381	28.283	26.7022	26.8341	27.5477	-0.450555	0.731761	0.0514234	0.265804	-1.38636	0.382529	0.0144045	0.435152	7	7	32	185
O60678	Protein arginine N-methyltransferase 3	PRMT3	20.461	21.5807	21.1905	20.9466	23.3842	20.9274	20.8376	20.8553	20.4027	21.8206	23.6626	23.3052	0.675337	1.59697	0.485285	0.678671	2.23092	4.69433	0.0186798	0.436089	6	6	11.5	14
O43175	D-3-phosphoglycerate dehydrogenase	PHGDH	23.9028	25.8128	26.3719	26.473	28.0193	27.4032	22.2912	25.6667	24.4931	28.1465	27.4401	27.5183	1.93598	3.82638	0.0906452	0.21601	3.55126	11.7229	0.0248716	0.438327	19	19	39	250
Q14566	DNA replication licensing factor MCM6	MCM6	22.2405	26.1298	24.5344	27.3925	27.2544	27.0533	23.9741	22.6534	22.2032	27.7219	24.8668	28.2453	2.93182	7.63072	0.0608399	0.163455	4.0011	16.0122	0.0272705	0.439886	21	21	27.8	152
P35232	Prohibitin	PHB	29.5601	29.2112	29.2321	29.0169	29.0749	28.9233	29.984	29.8778	29.6125	27.9387	28.8699	28.734	-0.329414	0.79586	0.0532125	0.318231	-1.3106	0.403153	0.0135005	0.440289	14	14	48.9	455
Q9GZS3	WD repeat-containing protein 61;WD repeat-containing protein 61, N-terminally processed	WDR61	25.0366	25.4307	19.808	24.0879	24.0132	24.1591	22.9866	23.0559	24.2623	21.5539	21.9859	20.9298	0.661668	1.58191	0.733566	0.837395	-1.9451	0.259697	0.0195222	0.441137	8	8	29.2	39
P08133	Annexin A6	ANXA6	33.9436	33.3531	33.6796	33.4811	33.178	33.3307	33.9957	33.7951	33.9677	33.3868	33.3283	33.4246	-0.328829	0.796182	0.161769	0.465699	-0.539602	0.687961	0.00141966	0.4415	53	53	74.6	4205
Q9H334	Forkhead box protein P1	FOXP1	24.259	24.2618	22.3763	24.0146	25.541	25.7192	22.3743	24.7045	22.5203	25.8473	26.3942	25.6775	1.45923	2.74962	0.153137	0.298686	2.77328	6.8366	0.0240696	0.442923	5	5	11.5	50
Q08945	FACT complex subunit SSRP1	SSRP1	20.6471	21.132	21.0891	21.2124	22.4399	21.2037	20.8445	20.9832	21.6736	19.878	19.6394	20.1825	0.662553	1.58288	0.205641	0.42074	-1.26713	0.415485	0.0135518	0.445505	3	3	4.5	7
O60502	Bifunctional protein NCOAT;Protein O-GlcNAcase;Histone acetyltransferase	MGEA5	24.0447	20.7783	23.7621	25.3081	24.3198	24.5297	24.6954	24.9207	25.156	23.842	22.8542	23.8368	1.85747	3.62372	0.162748	0.300186	-1.41308	0.375509	0.0162876	0.446906	10	10	11.8	27
Q9HAV7	GrpE protein homolog 1, mitochondrial	GRPEL1	26.5995	26.1813	26.8846	27.665	27.6307	27.7057	27.0072	27.3564	26.475	28.2114	27.928	28.2109	1.11198	2.16142	0.00564032	0.0880543	1.1706	2.25105	0.0127766	0.447223	10	10	46.5	145
Q96A26	Protein FAM162A	FAM162A	26.1461	25.559	23.8002	26.633	26.5775	26.2459	26.2657	26.3807	26.578	24.2116	23.4947	25.488	1.31703	2.49153	0.139302	0.284414	-2.01003	0.248268	0.0271096	0.459181	5	5	26	35
Q04759	Protein kinase C theta type	PRKCQ	24.0783	21.6648	20.7407	23.1984	23.5526	23.5862	22.8925	23.0376	21.8168	21.4608	19.9327	19.8099	1.28448	2.43594	0.269395	0.450166	-2.18121	0.220491	0.0292321	0.46	5	4	8.8	16
O15320	cTAGE family member 5;cTAGE family member 2	CTAGE5	20.9321	21.108	22.25	21.1249	20.1091	21.1848	22.1065	22.8312	22.6128	23.8001	23.6075	24.8457	-0.623793	0.648962	0.312957	0.533786	1.56761	2.96413	0.0236135	0.460906	6	6	7.8	17
Q86U42	Polyadenylate-binding protein 2	PABPN1	26.0419	20.466	25.5281	24.9442	24.527	25.201	25.4184	25.839	25.2485	22.3631	22.4331	24.519	0.878724	1.83875	0.649204	0.786474	-2.39691	0.189871	0.0302366	0.461023	6	6	24.8	64
Q96S59	Ran-binding protein 9	RANBP9	21.5098	22.0254	21.1543	21.8197	22.0144	23.0779	20.0754	21.5074	21.1449	22.7467	22.7579	22.1963	0.740859	1.67117	0.186815	0.387113	1.65774	3.15522	0.0239854	0.46256	3	3	6.3	10
P49247	Ribose-5-phosphate isomerase	RPIA	24.4657	25.5675	25.1578	25.4156	25.8636	25.2607	24.3765	23.6169	22.607	26.2069	25.8295	24.9265	0.44963	1.36569	0.289829	0.541253	2.12087	4.34956	0.0292547	0.462687	9	9	33.8	56
P61289	Proteasome activator complex subunit 3	PSME3	25.2411	25.985	26.1334	27.8361	27.4118	28.5312	26.5093	23.3264	25.4455	28.3042	28.7051	27.7069	2.13982	4.40707	0.00745556	0.0752405	3.14498	8.84572	0.0325575	0.462825	10	10	39.4	139
Q02556	Interferon regulatory factor 8	IRF8	20.2919	23.5296	20.434	25.7702	26.2289	26.3334	21.0941	24.0289	22.8704	25.9817	25.434	25.0719	4.69233	25.8543	0.0118403	0.0762927	2.83141	7.11769	0.033893	0.463433	11	11	32.6	51
Q8WVJ2	NudC domain-containing protein 2	NUDCD2	25.3877	26.0408	25.4407	25.5387	22.9391	25.6665	24.2629	22.9019	24.3737	26.6307	26.0758	25.1535	-0.908334	0.5328	0.37607	0.566195	2.10716	4.30842	0.030141	0.463437	6	6	40.8	58
P41250	Glycine--tRNA ligase	GARS	27.4522	28.3278	28.0015	28.3676	28.8987	28.7828	28.4001	28.3908	27.6675	29.3769	29.246	28.9797	0.755842	1.68862	0.0666235	0.235208	1.0481	2.0678	0.0176703	0.464441	21	21	31.4	394
Q9NW64	Pre-mRNA-splicing factor RBM22	RBM22	24.5145	24.8877	24.1145	24.2559	24.2043	24.1497	22.1544	23.4421	23.243	24.8702	24.0704	25.0297	-0.302248	0.810988	0.250891	0.551881	1.71024	3.27215	0.0264748	0.465788	7	7	19.3	34
Q9BTE6	Alanyl-tRNA editing protein Aarsd1	AARSD1	22.0797	22.2403	21.8944	24.0775	22.9339	24.5874	22.8351	22.7648	22.3369	23.4039	24.3185	24.3949	1.79479	3.46965	0.0228202	0.117089	1.39351	2.62717	0.0170718	0.465944	6	6	17.7	19
P68104	Elongation factor 1-alpha 1;Putative elongation factor 1-alpha-like 3	EEF1A1	33.135	32.9726	32.9662	33.9643	33.847	33.9873	32.468	33.645	32.725	34.6161	34.4202	34.0913	0.90825	1.87677	0.000206656	0.0459259	1.42986	2.69421	0.0212305	0.46629	31	15	61.3	1997
P43246	DNA mismatch repair protein Msh2	MSH2	25.3902	26.1843	24.5323	25.3548	25.4614	24.9411	23.1819	24.7893	24.7276	26.1307	25.8907	26.0702	-0.116513	0.922414	0.82809	0.916718	1.79761	3.47644	0.0276071	0.466917	14	14	15.2	82
Q13009	T-lymphoma invasion and metastasis-inducing protein 1	TIAM1	23.2637	21.2904	21.4782	24.4677	24.6495	25.5536	22.7417	21.7297	20.9977	23.6929	25.3207	23.7721	2.87949	7.3589	0.0156127	0.0908814	2.43887	5.42217	0.0291085	0.468195	12	12	8.2	47
O95163	Elongator complex protein 1	IKBKAP	25.6789	23.5026	23.4074	25.8685	25.0419	25.5768	24.2296	24.1053	24.7101	25.2712	25.0782	25.3327	1.29945	2.46135	0.17118	0.32157	0.879011	1.83911	0.0116784	0.471049	15	15	17	61
Q86XL3	Ankyrin repeat and LEM domain-containing protein 2	ANKLE2	20.9544	21.579	20.58	24.0772	24.4555	23.6187	20.8553	21.4714	22.4246	23.0802	24.5991	23.76	3.01265	8.07045	0.00135287	0.0418113	2.22933	4.68916	0.0244714	0.472844	10	10	14.5	20
P42766	60S ribosomal protein L35	RPL35	23.025	26.108	24.7215	24.6976	26.8012	27.1143	23.7946	24.3987	25.4201	22.5792	22.7876	21.1023	1.58621	3.0026	0.246895	0.413078	-2.38142	0.19192	0.0286644	0.474942	3	3	18.7	30
Q8N103	T-cell activation Rho GTPase-activating protein	TAGAP	19.2195	22.5964	20.32	24.1197	24.2291	23.2387	23.075	20.8051	20.4045	24.0948	24.6836	24.1907	3.15057	8.88006	0.0390914	0.136832	2.89484	7.43761	0.0272616	0.474963	5	5	9.7	17
Q9H444	Charged multivesicular body protein 4b	CHMP4B	27.0492	25.2918	27.8113	27.2062	27.4114	27.1472	26.7268	26.4678	27.4165	27.9746	27.924	28.1745	0.537521	1.45148	0.513322	0.703668	1.15397	2.22525	0.017032	0.4789	8	8	33.9	176
Q53EL6	Programmed cell death protein 4	PDCD4	29.3182	29.5374	29.0912	25.9258	26.2765	26.1178	30.0587	30.2091	28.7169	28.0744	28.0274	27.4001	-3.20891	0.108149	4.01723e-05	0.0284444	-1.82762	0.281729	0.024833	0.479059	20	20	52	324
Q9BW91	ADP-ribose pyrophosphatase, mitochondrial	NUDT9	21.7445	21.2285	20.5497	22.104	21.4981	22.6146	20.9348	21.8595	22.299	20.434	20.0227	19.9833	0.898017	1.8635	0.130518	0.299181	-1.55108	0.341255	0.0221234	0.47922	3	3	12.9	7
O43776	Asparagine--tRNA ligase, cytoplasmic	NARS	27.0827	27.5909	25.8933	29.141	27.8509	28.8055	27.0444	26.6047	26.4213	27.4596	27.6504	27.634	1.7435	3.34847	0.0514549	0.163464	0.891214	1.85474	0.0102007	0.481745	19	19	33.8	249
P49459	Ubiquitin-conjugating enzyme E2 A	UBE2A	22.3357	21.9047	21.6343	22.1502	22.1861	21.2674	20.8718	21.2175	20.7641	22.859	22.8935	21.7079	-0.0903645	0.939285	0.81581	0.916028	1.53564	2.89917	0.0204866	0.482195	2	2	17.8	2
Q6P1Q9	Methyltransferase-like protein 2B;Methyltransferase-like protein 2A	METTL2B	20.9296	20.7309	21.1661	24.0445	24.2116	24.121	21.2075	21.035	21.8138	23.2419	22.7613	24.8218	3.1835	9.08508	1.90342e-05	0.0426667	2.25627	4.77755	0.0275473	0.483316	4	4	11.4	20
Q16718	NADH dehydrogenase [ubiquinone] 1 alpha subcomplex subunit 5	NDUFA5	23.2591	21.5029	20.2284	23.975	21.0389	23.7685	22.7308	21.6472	24.0363	20.9941	20.3443	20.0919	1.26396	2.40154	0.383046	0.557391	-2.328	0.19916	0.0348039	0.484451	3	3	30.2	13
Q00653	Nuclear factor NF-kappa-B p100 subunit;Nuclear factor NF-kappa-B p52 subunit	NFKB2	28.0702	28.5402	28.362	28.7703	29.0714	29.1044	27.8335	28.55	27.1521	29.2753	29.5736	29.0977	0.657882	1.57776	0.0192066	0.16248	1.47031	2.77081	0.0261739	0.485496	31	31	39.8	473
P20592	Interferon-induced GTP-binding protein Mx2	MX2	23.1765	24.6804	20.0835	24.508	23.4285	24.3879	22.2537	21.6128	21.5288	19.6705	20.1953	20.8922	1.46134	2.75364	0.354157	0.531938	-1.54579	0.342508	0.0214331	0.485878	11	8	19.4	21
Q9GZU8	Protein FAM192A	FAM192A	20.9057	19.5024	22.2153	23.1916	23.2531	23.3136	22.2962	22.1292	22.4494	21.5868	21.7832	21.6498	2.37834	5.19938	0.0386575	0.139182	-0.618306	0.651435	0.0047787	0.485897	4	4	19.7	17
Q96C36	Pyrroline-5-carboxylate reductase 2	PYCR2	22.6873	23.5119	21.706	25.26	25.3846	25.2496	22.4935	23.2564	22.2323	24.095	25.0327	23.7843	2.663	6.33349	0.00706006	0.0749118	1.64326	3.12371	0.0275711	0.485956	5	4	19.1	30
P63098	Calcineurin subunit B type 1	PPP3R1	20.8373	21.3607	20.4474	21.0269	20.8254	23.0194	23.1006	23.2762	23.7524	22.4343	22.3923	22.5775	0.742098	1.67261	0.377578	0.579691	-0.908356	0.532792	0.0109666	0.4865	2	2	12.9	16
Q9BTU6	Phosphatidylinositol 4-kinase type 2-alpha	PI4K2A	18.7115	19.7316	20.0682	23.1859	20.628	22.925	23.087	22.2925	23.8106	20.5833	21.3557	21.7461	2.74255	6.69252	0.0393065	0.137155	-1.83503	0.280286	0.0298895	0.486696	2	2	3.3	6
Q9Y4E8	Ubiquitin carboxyl-terminal hydrolase 15	USP15	27.2434	24.9981	25.0784	26.7852	27.1528	27.5866	25.0404	24.3946	26.1813	27.1103	26.9709	27.1095	1.40156	2.64187	0.143239	0.285996	1.85813	3.62537	0.0239408	0.487228	31	30	34.4	212
Q00341	Vigilin	HDLBP	24.7502	23.5818	24.8051	25.5031	25.5619	25.0866	24.7993	23.2597	23.7953	25.3181	25.8669	25.49	1.00479	2.00665	0.0778015	0.230537	1.60695	3.04607	0.0285305	0.487887	22	22	18.1	87
Q16656	Nuclear respiratory factor 1	NRF1	21.4436	21.4593	20.5113	21.3792	21.6756	21.6867	20.9089	21.0754	21.47	20.222	20.4584	20.1293	0.442428	1.35889	0.250139	0.508007	-0.881493	0.542805	0.0102937	0.490198	2	2	4	8
Q9H0L4	Cleavage stimulation factor subunit 2 tau variant	CSTF2T	21.5915	20.6813	19.5505	23.4875	23.2049	20.2484	21.2452	21.8761	20.3691	22.3078	23.2465	23.2248	1.70582	3.26214	0.225732	0.380735	1.76287	3.39373	0.0301336	0.491371	7	3	13.5	6
O00571	ATP-dependent RNA helicase DDX3X	DDX3X	27.4615	27.8367	27.4282	28.3791	28.4284	29.2188	28.2801	28.1586	27.0516	29.3459	29.2211	29.0446	1.09996	2.14349	0.0219082	0.137197	1.37372	2.59138	0.0265304	0.49779	34	13	57.6	471
O75534	Cold shock domain-containing protein E1	CSDE1	27.0202	27.4985	27.7192	28.5498	28.7882	28.6659	27.7602	27.6027	26.7278	28.8291	28.8812	28.2737	1.25529	2.38715	0.00447244	0.0752184	1.29773	2.45842	0.0258846	0.504833	39	39	45.2	450
Q9BZZ5	Apoptosis inhibitor 5	API5	26.0768	26.511	23.5212	27.0272	25.9713	26.1118	24.0972	24.8107	25.2102	23.813	23.1142	23.0385	1.0004	2.00055	0.369294	0.554052	-1.38416	0.383112	0.0275423	0.509793	9	9	17.9	80
P49588	Alanine--tRNA ligase, cytoplasmic	AARS	28.6655	29.3754	28.8434	29.5689	29.6833	29.7542	26.0075	27.9668	28.0163	29.3953	29.6994	29.1999	0.707383	1.63284	0.0324086	0.180066	2.10139	4.29123	0.0361272	0.512946	37	37	44.6	610
O60828	Polyglutamine-binding protein 1	PQBP1	22.9226	23.3083	23.5549	23.7903	24.153	22.9275	20.5883	22.4136	21.7938	23.0727	24.1233	23.372	0.361684	1.28492	0.4248	0.663611	1.92409	3.79497	0.0361641	0.514338	4	4	16.6	28
Q9Y263	Phospholipase A-2-activating protein	PLAA	25.2273	25.8777	19.7707	26.347	25.9752	25.63	26.237	25.5673	26.1155	27.1166	26.693	26.8692	2.35886	5.12965	0.292453	0.456689	0.919684	1.8917	0.0185449	0.515728	16	16	25	114
P41227	N-alpha-acetyltransferase 10	NAA10	28.4251	28.3463	27.8938	28.639	28.5523	28.7856	27.8218	28.3388	28.0926	29.146	29.0442	28.6239	0.43725	1.35402	0.0709889	0.299231	0.853635	1.80705	0.0174915	0.516184	12	8	42.1	183
Q8NHV1	GTPase IMAP family member 7	GIMAP7	25.7971	27.2333	20.7904	27.5038	26.2511	27.7264	23.0709	25.1271	25.0345	21.734	22.0878	22.7776	2.55349	5.87053	0.272011	0.431257	-2.21104	0.215979	0.0399713	0.51625	9	9	33.3	78
P33241	Lymphocyte-specific protein 1	LSP1	29.692	27.1573	30.0575	27.7757	28.2155	28.129	30.5324	30.1055	30.2462	29.2444	29.1477	29.7805	-0.928872	0.525269	0.370632	0.557721	-0.903833	0.534465	0.0179749	0.516438	17	17	73.5	401
P00492	Hypoxanthine-guanine phosphoribosyltransferase	HPRT1	27.3094	26.9907	26.9924	27.5187	27.7456	27.4293	25.3623	26.111	25.542	27.157	26.3496	26.9825	0.467029	1.38226	0.0300737	0.225286	1.15792	2.23135	0.0254876	0.516784	9	9	56	154
P08514	Integrin alpha-IIb;Integrin alpha-IIb heavy chain;Integrin alpha-IIb light chain, form 1;Integrin alpha-IIb light chain, form 2	ITGA2B	19.1723	19.2842	17.762	21.7952	19.3302	19.9436	20.3172	22.7059	21.1337	18.3546	17.4767	19.8092	1.6168	3.06694	0.142815	0.280387	-2.83877	0.13978	0.0438337	0.517342	34	34	38.2	270
P04792	Heat shock protein beta-1	HSPB1	22.7509	20.9499	20.5167	25.8218	21.1421	26.0682	21.7885	22.7417	23.2724	24.2948	23.7136	24.4153	2.93821	7.6646	0.167025	0.290947	1.54036	2.90867	0.0336959	0.51837	6	6	36.6	46
P54886	Delta-1-pyrroline-5-carboxylate synthase;Glutamate 5-kinase;Gamma-glutamyl phosphate reductase	ALDH18A1	27.0099	26.913	26.9971	27.2464	27.6556	27.8425	26.4384	26.3471	27.0257	27.4309	27.4299	27.4327	0.608149	1.5243	0.0271623	0.183365	0.827415	1.7745	0.0176693	0.519038	22	22	28.9	197
Q9BX97	Plasmalemma vesicle-associated protein	PLVAP	24.3144	23.9469	23.5206	22.7761	22.4413	22.539	26.0728	25.9693	24.3469	23.9341	23.5925	23.3803	-1.34181	0.394525	0.0058167	0.0841935	-1.82738	0.281776	0.0347949	0.519073	3	3	6.1	34
P13804	Electron transfer flavoprotein subunit alpha, mitochondrial	ETFA	29.5788	28.4599	29.2769	28.7266	29.1487	28.8265	29.1502	28.5752	29.054	28.2829	28.1524	27.9098	-0.204612	0.867772	0.597874	0.791243	-0.811431	0.569816	0.0177351	0.519264	12	12	48.3	305
Q9Y266	Nuclear migration protein nudC	NUDC	27.8953	27.6887	28.4515	29.1536	29.3505	29.2574	28.1081	28.6649	28.0559	28.9751	29.0887	29.3958	1.242	2.36526	0.00612834	0.0849231	0.876898	1.83642	0.0194121	0.519497	19	19	46.2	348
Q9Y5U2	Protein TSSC4	TSSC4	22.9113	21.4281	20.7647	22.5028	21.6157	22.6327	21.7572	21.1004	22.0481	20.3342	20.6619	20.6755	0.549032	1.4631	0.482786	0.682358	-1.07804	0.473672	0.0233057	0.52	2	2	7.9	7
Q9NUQ8	ATP-binding cassette sub-family F member 3	ABCF3	26.3059	25.1951	25.5725	26.3459	26.4001	26.797	24.2168	25.6961	25.61	27.0102	26.5206	26.7571	0.823139	1.76925	0.0816904	0.246111	1.58828	3.00691	0.0336061	0.521682	17	17	24.8	164
Q8NBS9	Thioredoxin domain-containing protein 5	TXNDC5	26.0722	26.2545	26.3949	26.9504	27.0974	27.495	25.0885	25.6248	26.3563	26.7241	27.1409	27.5814	0.940411	1.91907	0.007424	0.103577	1.45894	2.74906	0.0301292	0.521879	13	13	33.6	200
Q9NQT8	Kinesin-like protein KIF13B	KIF13B	23.157	22.7061	22.3967	22.8992	22.4787	22.4745	23.9373	22.0373	23.2947	21.7739	20.7536	20.7397	-0.135791	0.910171	0.631443	0.822576	-2.00067	0.249884	0.0378082	0.522513	12	10	8.3	40
P35658	Nuclear pore complex protein Nup214	NUP214	24.5721	25.0361	24.5715	25.4402	25.4095	24.889	24.4921	25.1416	24.6257	25.9487	25.7656	25.3899	0.519633	1.43359	0.0929291	0.304884	0.948268	1.92955	0.0211411	0.524542	17	17	8.9	40
O94925	Glutaminase kidney isoform, mitochondrial	GLS	27.9045	27.8295	27.2251	29.2719	29.2304	29.1731	27.2302	27.7831	27.6058	28.6234	28.8717	28.1018	1.57209	2.97335	0.00192569	0.0573333	0.99264	1.98982	0.023728	0.525366	17	17	31.2	286
P06748	Nucleophosmin	NPM1	26.3804	26.0439	28.2822	26.1657	27.4194	26.7486	28.3914	29.2793	28.6017	26.7866	27.2673	27.987	-0.124257	0.917476	0.881948	0.93413	-1.41047	0.376189	0.0326808	0.525867	5	5	22.8	174
Q9H773	dCTP pyrophosphatase 1	DCTPP1	24.0545	24.4759	24.8274	26.7623	26.3771	26.7795	22.2479	22.486	22.2669	24.4088	23.1826	25.5506	2.18702	4.55364	0.00108012	0.0420351	2.04702	4.13251	0.0409246	0.535108	9	9	64.1	68
Q8WZA9	Immunity-related GTPase family Q protein	IRGQ	23.3	24.0887	23.7668	23.8418	24.2665	24.2486	24.4489	23.9662	23.8956	24.8455	24.8753	24.74	0.400431	1.3199	0.208994	0.483173	0.716716	1.64344	0.0159646	0.553054	6	6	11.7	61
O75312	Zinc finger protein ZPR1	ZPR1	24.954	25.3955	24.8976	26.4288	26.9863	26.981	23.8413	26.1703	25.1265	26.6217	27.4694	27.2566	1.71631	3.28595	0.00211634	0.0552917	2.06989	4.19855	0.0452565	0.558893	14	14	34.9	120
O43707	Alpha-actinin-4	ACTN4	31.5743	31.311	31.3219	30.9407	30.8821	30.9105	31.8498	31.5184	32.0499	31.0411	31.0407	31.2608	-0.491355	0.711357	0.00497688	0.141714	-0.69184	0.619064	0.0156699	0.559228	62	42	64.9	2581
Q08209	Serine/threonine-protein phosphatase 2B catalytic subunit alpha isoform	PPP3CA	25.8572	26.8988	23.0161	26.6729	25.9062	25.6457	27.4973	25.9453	26.7065	24.4974	25.5009	25.2349	0.817575	1.76244	0.533245	0.705147	-1.63865	0.321157	0.0384616	0.559595	11	6	21.9	95
Q14005	Pro-interleukin-16;Interleukin-16	IL16	31.3275	30.3215	31.5291	30.434	30.8435	30.2515	30.0571	29.8568	30.2594	29.2041	29.2117	29.6226	-0.549699	0.683163	0.253497	0.49025	-0.711644	0.610624	0.0169498	0.560601	26	26	25.2	917
O60506	Heterogeneous nuclear ribonucleoprotein Q	SYNCRIP	29.0137	29.3497	28.9728	29.7662	29.8484	29.6204	27.7794	28.4052	28.3738	29.0181	29.0653	28.8516	0.63297	1.55075	0.00981545	0.138253	0.792179	1.73169	0.0206897	0.560705	22	16	36.6	491
O94966	Ubiquitin carboxyl-terminal hydrolase 19	USP19	22.8191	23.4312	22.9544	24.0346	24.1931	23.5973	22.8789	23.9832	22.25	24.4715	25.1188	24.4895	0.873428	1.83201	0.027417	0.158532	1.65592	3.15124	0.0394015	0.561788	10	10	12	33
Q9Y692	Glucocorticoid modulatory element-binding protein 1	GMEB1	22.833	23.3367	27.037	22.5919	24.3964	22.3361	22.2703	21.9792	21.5107	23.1035	23.5733	25.3927	-1.29412	0.407785	0.429954	0.607713	2.1031	4.29632	0.0453804	0.562651	5	4	8.9	22
P19838	Nuclear factor NF-kappa-B p105 subunit;Nuclear factor NF-kappa-B p50 subunit	NFKB1	28.5363	28.9686	28.6099	28.6774	28.8083	28.8027	28.4602	28.5104	28.1025	29.415	29.3005	28.8161	0.0578753	1.04093	0.700936	0.890483	0.819497	1.76479	0.0216146	0.563103	31	31	36.6	532
Q9BRR9	Rho GTPase-activating protein 9	ARHGAP9	25.0069	25.8756	24.3751	23.6859	24.4247	23.5451	24.7572	24.6939	23.4668	22.3723	22.034	23.3548	-1.20063	0.435085	0.0794996	0.221617	-1.71895	0.30377	0.0408385	0.56314	9	8	12	41
Q9GZR7	ATP-dependent RNA helicase DDX24	DDX24	19.316	20.7287	20.2446	20.234	23.2151	20.1144	20.7286	19.8176	20.9271	21.4133	21.7538	22.13	1.09139	2.13079	0.375569	0.556089	1.27459	2.4193	0.0331804	0.564402	3	3	3.4	5
Q13426	DNA repair protein XRCC4	XRCC4	22.7358	22.8797	23.1131	22.3178	22.5485	22.5663	22.0372	22.7466	22.5046	23.512	23.1125	23.2218	-0.432003	0.741232	0.033638	0.242764	0.852649	1.80581	0.0237072	0.568697	8	8	20.5	19
Q99471	Prefoldin subunit 5	PFDN5	25.9428	23.5471	23.8112	27.0685	26.4433	27.1868	25.6508	26.0231	24.7027	27.4767	26.329	27.0488	2.46584	5.52449	0.0358448	0.135544	1.49262	2.814	0.044537	0.568864	10	10	79.2	84
Q92896	Golgi apparatus protein 1	GLG1	27.2776	27.4876	27.7026	26.2661	26.0954	26.4024	27.9479	27.6523	27.5628	27.0982	26.9623	27.2888	-1.23465	0.424946	0.00123295	0.0564314	-0.604555	0.657674	0.0157287	0.57008	26	26	23.9	209
Q15029	116 kDa U5 small nuclear ribonucleoprotein component	EFTUD2	27.0624	27.7534	26.9935	31.174	29.7393	30.7234	24.897	25.7829	26.6191	28.133	26.7526	28.6933	3.27577	9.68512	0.00256722	0.0442254	2.09331	4.26726	0.0514114	0.570152	19	18	25	61
P03989	HLA class I histocompatibility antigen, B-27 alpha chain	HLA-B	26.7337	23.1015	18.8484	29.6095	25.9879	25.426	25.5161	24.0135	23.7097	26.223	26.4088	25.6875	4.11328	17.307	0.192705	0.313332	1.69332	3.234	0.0474507	0.570727	19	2	47.8	87
O75792	Ribonuclease H2 subunit A	RNASEH2A	25.2633	25.2338	25.2485	24.6595	25.4593	24.1236	23.0661	23.5999	24.443	22.5016	22.6098	21.7724	-0.501078	0.706579	0.266284	0.511064	-1.40841	0.376727	0.0424712	0.571265	6	6	21.4	80
P62877	E3 ubiquitin-protein ligase RBX1;E3 ubiquitin-protein ligase RBX1, N-terminally processed	RBX1	23.9209	27.3458	27.5735	26.3427	26.8609	26.305	23.5192	23.6941	25.3319	25.7649	25.8904	25.801	0.222775	1.16698	0.861182	0.925212	1.63702	3.11023	0.0473569	0.571463	3	3	30.6	68
O75832	26S proteasome non-ATPase regulatory subunit 10	PSMD10	27.0808	25.6447	26.5336	27.8368	26.7961	27.0814	26.0549	26.1361	26.6495	25.3766	25.1785	25.7282	0.818429	1.76348	0.191334	0.382202	-0.852427	0.553852	0.0256783	0.571636	8	8	54.9	101
P23921	Ribonucleoside-diphosphate reductase large subunit	RRM1	20.9244	21.885	21.2524	23.934	23.5136	23.7764	20.6515	21.9379	21.1922	23.5131	23.291	22.0636	2.38744	5.23228	0.00148227	0.043873	1.69539	3.23864	0.0442021	0.572978	7	7	11	21
Q8IZ73	RNA pseudouridylate synthase domain-containing protein 2	RPUSD2	23.2063	21.113	23.9211	22.8664	24.4122	23.3046	21.1992	22.2329	23.3646	24.206	23.7469	24.48	0.780915	1.71822	0.461568	0.653226	1.87874	3.67754	0.0467282	0.573146	6	6	17.1	18
Q9UL26	Ras-related protein Rab-22A;Ras-related protein Rab-31	RAB22A	21.0092	20.2701	22.4451	21.9145	19.6918	21.8485	22.6614	22.3692	22.5457	21.9906	20.3088	20.8995	-0.089873	0.939605	0.930631	0.958086	-1.45913	0.363712	0.0432889	0.573149	3	3	19.6	5
Q92854	Semaphorin-4D	SEMA4D	21.6831	21.136	22.8259	23.6729	23.373	23.6657	21.885	22.9555	24.2496	24.7612	24.8778	25.1823	1.68887	3.22404	0.0291739	0.134417	1.91038	3.75908	0.0514462	0.573222	4	4	5.8	23
Q8TCJ2	Dolichyl-diphosphooligosaccharide--protein glycosyltransferase subunit STT3B	STT3B	21.8349	24.0202	19.3775	22.3956	22.1092	22.4174	22.4586	21.9949	23.8583	20.9647	21.4472	20.1223	0.563196	1.47754	0.696851	0.817279	-1.92584	0.263187	0.0474144	0.573419	4	4	4.2	11
P25325	3-mercaptopyruvate sulfurtransferase	MPST	21.3795	22.8184	22.6885	24.0142	22.7559	22.3607	23.5775	23.5197	24.5276	22.2054	22.6737	23.0402	0.748147	1.67963	0.331751	0.539985	-1.23519	0.424787	0.0384177	0.574425	6	6	20.5	21
P52292	Importin subunit alpha-1	KPNA2	20.7055	20.3675	21.2251	24.005	23.8978	23.3447	21.0211	20.8975	20.8446	24.0314	21.542	23.4288	2.9831	7.90683	0.000760333	0.0397073	2.07962	4.22696	0.0505013	0.574792	6	6	15.7	24
P40222	Alpha-taxilin	TXLNA	24.2897	24.5022	25.878	27.0504	27.4679	27.0766	24.4174	24.7827	24.8463	26.9362	25.5577	25.698	2.30833	4.95309	0.0110308	0.0867739	1.3818	2.60593	0.0392581	0.575454	15	15	33.5	63
O43586	Proline-serine-threonine phosphatase-interacting protein 1	PSTPIP1	26.0128	26.2267	25.9073	23.9333	24.7377	24.3046	27.1351	27.3915	26.6598	26.3694	26.2721	26.2165	-1.72373	0.302765	0.00234462	0.0569901	-0.776128	0.583932	0.02392	0.575464	12	12	26.7	133
Q8IXQ6	Poly [ADP-ribose] polymerase 9	PARP9	22.4499	22.3618	22.4114	22.6635	22.1575	23.0241	22.6925	23.0403	21.5218	20.4087	21.5056	20.273	0.207316	1.15454	0.457956	0.727322	-1.6891	0.31012	0.0486785	0.575663	5	5	5.9	15
Q16543	Hsp90 co-chaperone Cdc37;Hsp90 co-chaperone Cdc37, N-terminally processed	CDC37	28.7575	28.6293	29.1927	28.7453	29.2363	28.9426	28.7235	29.3068	28.6914	29.5801	29.7723	29.6586	0.114898	1.0829	0.632534	0.832886	0.763086	1.69712	0.0212869	0.576088	17	17	40.5	347
Q9GZZ1	N-alpha-acetyltransferase 50	NAA50	25.2576	25.9436	25.444	26.1657	26.6044	26.473	24.0466	25.2095	25.2634	26.6605	26.0664	25.9391	0.865939	1.82253	0.0233808	0.14968	1.38215	2.60657	0.0384755	0.576111	9	9	50.9	119
Q9Y4L1	Hypoxia up-regulated protein 1	HYOU1	28.8829	29.2298	29.4339	29.5389	29.9416	29.9592	30.0916	29.5437	29.231	30.5413	30.5824	30.3762	0.631044	1.54869	0.0405622	0.211079	0.877855	1.83764	0.0276456	0.577382	33	32	39	637
Q9HB71	Calcyclin-binding protein	CACYBP	28.3131	28.1635	28.4788	29.2328	28.9466	29.1783	27.4015	28.6508	27.8362	29.3256	29.1455	28.9564	0.800767	1.74203	0.00318191	0.0901176	1.17966	2.26523	0.0364538	0.57763	20	20	57.9	447
O76031	ATP-dependent Clp protease ATP-binding subunit clpX-like, mitochondrial	CLPX	23.7112	23.945	24.2305	25.837	26.0545	25.5378	22.708	23.7315	24.2302	24.6004	25.223	25.4197	1.84755	3.59888	0.000956379	0.0452414	1.52443	2.87673	0.0407443	0.578235	10	10	19	59
P42285	Superkiller viralicidic activity 2-like 2	SKIV2L2	23.4315	23.8762	21.1782	24.5463	23.8588	23.8373	23.9738	22.3675	22.7375	24.5215	24.3628	24.4057	1.25219	2.38203	0.222153	0.394351	1.40372	2.64583	0.0451656	0.578275	7	7	11.1	25
Q9BZX2	Uridine-cytidine kinase 2	UCK2	22.8844	22.2118	19.1207	25.2615	24.3729	25.0108	20.421	21.1019	21.3696	23.6564	21.7639	22.7989	3.47612	11.128	0.0430505	0.138455	1.77555	3.42369	0.0448414	0.578586	5	4	21.8	19
P30419	Glycylpeptide N-tetradecanoyltransferase 1	NMT1	22.2239	24.0021	20.615	23.7601	25.0672	24.7142	20.5134	25.0621	24.5562	19.7052	19.8954	19.0951	2.23348	4.70267	0.101269	0.224147	-3.81204	0.071197	0.0592969	0.578632	4	4	10.9	31
O14545	TRAF-type zinc finger domain-containing protein 1	TRAFD1	23.1521	22.5842	23.6817	25.4074	25.5458	25.9828	22.8702	22.1031	23.4018	23.7467	23.9603	24.4427	2.50599	5.68039	0.00226704	0.0415897	1.25815	2.39189	0.0428406	0.57881	10	10	19.9	37
Q3ZCQ8	Mitochondrial import inner membrane translocase subunit TIM50	TIMM50	23.6707	24.3523	23.9305	23.4953	24.757	24.6509	24.8039	24.3062	24.8674	25.7089	25.312	26.4305	0.316573	1.24537	0.520733	0.734746	1.15794	2.23139	0.0358843	0.580702	4	4	15.9	69
Q07817	Bcl-2-like protein 1	BCL2L1	19.8965	21.1728	20.0933	23.1114	22.1652	23.625	20.558	20.4973	21.059	22.8257	23.5216	21.2854	2.57969	5.97811	0.011484	0.0866462	1.83947	3.57879	0.0547531	0.587431	2	2	8.2	14
P09326	CD48 antigen	CD48	23.2093	22.3694	23.1608	24.3545	24.644	23.8862	22.4267	24.3411	23.9688	25.8546	24.7302	25.7058	1.38176	2.60586	0.0169302	0.111868	1.85133	3.60833	0.0537162	0.587768	4	4	18.1	25
Q92665	28S ribosomal protein S31, mitochondrial	MRPS31	22.0574	21.1983	22.2846	25.637	25.3444	25.4827	23.1458	20.8797	24.0519	20.2945	20.3033	20.0993	3.64126	12.4775	0.000437827	0.0421667	-2.46014	0.181729	0.0599619	0.588344	6	6	23	31
Q92985	Interferon regulatory factor 7	IRF7	19.2919	20.55	20.3409	24.2404	23.9426	23.853	22.3448	21.1852	21.3357	22.8775	24.2532	22.7287	3.95107	15.4664	0.000627207	0.0348966	1.66457	3.17019	0.0516986	0.588788	4	4	9.7	12
Q96RT1	Protein LAP2	ERBB2IP	24.7331	25.3202	24.8886	23.7958	24.3329	23.947	24.6851	25.7849	24.5286	23.4211	24.1642	23.3551	-0.955378	0.515706	0.0158334	0.12999	-1.35275	0.391545	0.0458757	0.589553	9	9	7.5	66
O75146	Huntingtin-interacting protein 1-related protein	HIP1R	23.0683	22.9888	21.402	22.1472	22.3425	21.176	19.539	21.6449	21.7011	22.8192	23.4257	22.6304	-0.597785	0.660768	0.410841	0.623305	1.99678	3.99108	0.0564348	0.589676	5	5	5.3	16
Q9P2P6	StAR-related lipid transfer protein 9	STARD9	19.9745	21.6871	20.462	22.0483	22.2738	22.2646	21.5281	21.2944	21.7858	22.4284	23.3311	22.1892	1.48767	2.80436	0.0445546	0.160051	1.11347	2.16365	0.0413462	0.590415	2	2	0.3	11
O15327	Type II inositol 3,4-bisphosphate 4-phosphatase	INPP4B	22.934	23.5098	22.632	24.8846	23.3243	23.8082	20.196	21.0331	22.2366	22.3042	23.2398	24.1105	0.980383	1.97299	0.136979	0.301146	2.06293	4.17834	0.0591627	0.599495	9	9	12.8	17
Q5T440	Putative transferase CAF17, mitochondrial	IBA57	24.1411	23.4175	19.9948	23.8785	23.6542	23.1125	21.9369	22.0098	23.7538	20.781	20.985	21.0709	1.03058	2.04285	0.471889	0.653517	-1.62119	0.325067	0.0539891	0.60147	3	3	10.7	16
Q8ND71	GTPase IMAP family member 8	GIMAP8	27.8971	27.0938	25.4801	24.738	26.0196	26.345	27.4544	26.3439	26.5909	25.9875	25.6491	25.5149	-1.12283	0.459192	0.263363	0.450647	-1.07925	0.473275	0.0416212	0.601765	19	19	31.7	96
Q9UH62	Armadillo repeat-containing X-linked protein 3	ARMCX3	22.1459	19.8726	19.5797	22.0793	23.3281	22.3298	21.7595	21.1428	21.7087	22.2198	22.264	22.9461	2.04634	4.13057	0.0844772	0.204328	0.939636	1.91804	0.0376712	0.604092	4	4	14.8	10
P62633	Cellular nucleic acid-binding protein	CNBP	27.4455	26.5431	27.072	27.0752	27.7274	28.0227	27.6035	27.6068	27.1635	27.931	28.088	28.2425	0.588212	1.50338	0.199646	0.42809	0.629211	1.54672	0.0218191	0.605111	5	5	35.6	172
Q10567	AP-1 complex subunit beta-1	AP1B1	25.6052	25.7183	27.3895	27.1119	26.7703	27.3635	26.1701	26.3291	26.9471	27.4999	27.0017	27.8031	0.844248	1.79533	0.233386	0.434001	0.952801	1.93563	0.0457796	0.615577	22	10	26.4	238
Q8N543	Prolyl 3-hydroxylase OGFOD1	OGFOD1	22.4097	23.5456	24.7317	24.1181	24.4995	25.0863	22.6138	23.4837	22.2767	23.791	23.6818	24.0013	1.00564	2.00783	0.238834	0.429227	1.03333	2.04674	0.0497702	0.615582	9	9	18.1	30
P42704	Leucine-rich PPR motif-containing protein, mitochondrial	LRPPRC	28.6432	28.8174	27.8461	29.3127	29.273	29.4006	29.0702	28.1394	29.0181	29.8895	29.5518	29.5739	0.893159	1.85724	0.0413972	0.178321	0.929191	1.90421	0.0443748	0.615771	57	57	43	712
P07686	Beta-hexosaminidase subunit beta;Beta-hexosaminidase subunit beta chain B;Beta-hexosaminidase subunit beta chain A	HEXB	25.8405	28.8424	24.2502	26.1307	25.4683	25.1373	25.4682	26.4735	27.5482	24.7722	24.9727	22.8394	-0.73226	0.60196	0.623206	0.776381	-2.30181	0.202808	0.0641932	0.616473	14	14	26.6	140
O95793	Double-stranded RNA-binding protein Staufen homolog 1	STAU1	20.0062	20.2292	20.9048	23.9507	25.4752	24.4969	23.9754	23.3499	22.8745	20.494	21.6886	22.6743	4.26083	19.1707	0.00122071	0.0429767	-1.78098	0.290986	0.0652683	0.617344	6	6	12.3	24
P14868	Aspartate--tRNA ligase, cytoplasmic	DARS	28.9523	29.3445	29.1974	28.7315	29.1984	28.9498	28.1518	28.7019	28.3284	29.3277	29.0426	28.8765	-0.204805	0.867656	0.311275	0.652063	0.688238	1.61131	0.0301105	0.617361	32	32	59.1	565
Q9UKE5	TRAF2 and NCK-interacting protein kinase	TNIK	25.1651	24.066	20.3402	23.4798	22.1215	23.3096	24.3699	24.2129	24.9334	23.7098	23.6974	22.5928	-0.220178	0.85846	0.891919	0.936502	-1.1721	0.443775	0.0526921	0.617877	4	2	3.5	20
Q13094	Lymphocyte cytosolic protein 2	LCP2	26.1073	26.156	26.5895	26.8105	27.0492	28.0338	26.3658	25.17	26.7413	27.1642	27.4775	27.4927	1.01353	2.01884	0.0663788	0.215409	1.28581	2.43819	0.0571422	0.618024	17	17	28.7	207
Q86V81	THO complex subunit 4	ALYREF	19.8939	20.771	21.2117	21.7026	21.0803	22.5668	21.4231	20.6402	21.6241	20.635	20.032	19.81	1.1577	2.23101	0.1164	0.26551	-1.07014	0.476273	0.0510847	0.618065	2	2	10.9	5
P38646	Stress-70 protein, mitochondrial	HSPA9	31.4113	31.118	31.7165	32.1991	31.9657	32.0589	31.4433	31.2111	31.2839	31.9261	31.6907	31.6841	0.659275	1.57929	0.0237705	0.168885	0.454165	1.36999	0.0124096	0.618645	45	45	53.3	1885
Q8N1F7	Nuclear pore complex protein Nup93	NUP93	22.125	22.7455	23.9016	25.4167	24.523	24.4803	21.5124	21.9682	24.3147	24.8844	24.5365	25.1288	1.88259	3.68736	0.0355385	0.138936	2.25148	4.76171	0.0637104	0.618758	13	13	15.8	42
P55795	Heterogeneous nuclear ribonucleoprotein H2;Heterogeneous nuclear ribonucleoprotein H2, N-terminally processed	HNRNPH2	25.0378	24.3291	24.6132	24.4338	24.3888	23.1803	25.4687	25.5349	24.8553	24.402	24.6247	24.6315	-0.659019	0.633309	0.224638	0.445609	-0.733561	0.601418	0.0328396	0.618954	9	4	25.6	64
P32455	Interferon-induced guanylate-binding protein 1	GBP1	28.0437	28.758	28.1404	29.1486	28.8974	29.2476	27.826	28.1184	28.282	28.8577	28.8349	28.473	0.783833	1.7217	0.0336748	0.173953	0.646393	1.56525	0.0239761	0.61945	29	22	50	353
P32456	Interferon-induced guanylate-binding protein 2	GBP2	26.1337	23.755	21.2987	29.0616	27.7925	28.6221	23.084	22.0847	26.5676	27.4336	26.4829	28.1077	4.76295	27.1513	0.0300129	0.110659	3.42933	10.7729	0.075613	0.620153	22	19	36	187
O43615	Mitochondrial import inner membrane translocase subunit TIM44	TIMM44	25.4827	26.1625	23.7136	25.5309	26.349	26.4817	24.0827	25.7281	26.2234	27.0494	26.9822	26.9718	1.00101	2.0014	0.272884	0.465424	1.65642	3.15233	0.0627482	0.620697	16	16	35.2	125
P50402	Emerin	EMD	25.9136	25.564	25.7153	26.2029	25.7426	25.9521	25.2362	26.3569	26.8992	27.4143	27.4088	27.5324	0.2349	1.17683	0.232663	0.576848	1.28771	2.4414	0.058736	0.620972	7	7	28.7	99
P48960	CD97 antigen;CD97 antigen subunit alpha;CD97 antigen subunit beta	CD97	26.7803	22.7835	26.4644	27.3975	27.0505	27.5147	23.7545	23.2588	27.0042	27.771	27.0404	27.8784	1.9782	3.94001	0.200047	0.34237	2.89077	7.41666	0.0742382	0.621567	13	11	22.8	214
Q9Y613	FH1/FH2 domain-containing protein 1	FHOD1	23.4352	22.8083	20.6071	22.8515	24.6614	22.6122	20.7678	21.6721	23.4093	19.3828	19.9065	20.3252	1.09152	2.13098	0.367025	0.551759	-2.07828	0.236797	0.0646997	0.621789	4	4	4.6	6
P28074	Proteasome subunit beta type-5	PSMB5	20.0948	21.6196	22.5569	23.4282	23.3125	23.2634	19.8618	20.1319	20.4094	21.6167	20.6598	22.4945	1.91095	3.76057	0.0565471	0.1681	1.45595	2.74337	0.0579761	0.622281	3	3	15.6	7
Q9BQA1	Methylosome protein 50	WDR77	25.3564	26.012	25.7224	26.257	27.1829	26.6793	22.8836	25.3338	24.8275	26.3873	26.246	26.2165	1.00948	2.01319	0.0370247	0.1636	1.93497	3.8237	0.0610295	0.622371	7	7	28.9	112
P83436	Conserved oligomeric Golgi complex subunit 7	COG7	20.2741	20.0583	20.4843	19.8954	20.9534	19.5213	19.9191	20.0582	20.0067	21.7511	20.3121	21.4604	0	1	1	1	1.17985	2.26553	0.0555498	0.622528	2	2	2.6	3
Q15785	Mitochondrial import receptor subunit TOM34	TOMM34	23.4392	23.2721	23.0479	26.9252	26.6814	27.1679	20.4952	22.3958	21.4263	24.1594	23.3618	22.4471	3.67176	12.7441	3.44722e-05	0.0365714	1.88367	3.69013	0.0633215	0.622852	11	11	47.9	55
Q96CV9	Optineurin	OPTN	28.2581	27.2091	28.5929	26.8591	26.7823	26.9894	29.1579	28.4919	27.9871	26.7248	27.0646	27.9174	-1.14309	0.452789	0.0533161	0.18255	-1.31003	0.403312	0.0558317	0.623163	18	18	31.7	261
P29144	Tripeptidyl-peptidase 2	TPP2	27.8582	28.5678	28.0832	27.661	28.1957	27.9896	26.5704	27.8158	27.58	28.4142	28.3226	28.5059	-0.220962	0.857993	0.444789	0.715315	1.0922	2.13199	0.0472191	0.623686	35	35	31.5	415
Q9BSH4	Translational activator of cytochrome c oxidase 1	TACO1	24.3167	22.0413	24.1659	24.499	21.4224	23.929	20.4159	22.1545	21.6828	23.0352	22.6151	24.5849	-0.224515	0.855883	0.86034	0.924762	1.99398	3.98334	0.0656596	0.623914	6	6	26.3	21
Q9NUQ3	Gamma-taxilin	TXLNG	26.2686	25.0999	29.5902	28.4062	28.1947	28.2023	24.048	25.3003	27.0834	27.9508	29.1068	27.1025	1.2815	2.43092	0.395221	0.572561	2.57613	5.96338	0.0710674	0.624342	12	12	27.3	61
Q8WWM7	Ataxin-2-like protein	ATXN2L	26.2436	25.8453	25.579	27.1735	26.7107	27.1407	27.0747	27.1029	26.0105	27.7203	27.6711	28.0077	1.119	2.17196	0.0101341	0.103056	1.07033	2.09991	0.0460386	0.624529	18	18	20.8	140
Q14653	Interferon regulatory factor 3	IRF3	23.0404	20.5875	19.6987	23.5517	21.315	23.4489	21.9722	20.3516	22.9532	19.2907	20.1174	19.8407	1.66298	3.1667	0.249994	0.414007	-2.00938	0.24838	0.0651644	0.624727	2	2	7.5	9
O75791	GRB2-related adapter protein 2	GRAP2	27.991	27.5819	27.2939	27.9536	27.3062	27.7977	28.1473	28.6217	28.3419	27.6774	27.9131	27.2991	0.063584	1.04506	0.83208	0.926967	-0.740417	0.598566	0.0304874	0.624811	12	12	37.9	160
P46783	40S ribosomal protein S10;Putative 40S ribosomal protein S10-like	RPS10	27.0919	28.2963	26.224	28.1347	28.1027	27.8473	22.8932	25.8566	25.2804	27.1078	26.6402	27.1252	0.82415	1.77049	0.246534	0.450001	2.28098	4.86008	0.0684484	0.626069	7	7	38.8	82
Q9Y5A9	YTH domain-containing family protein 2	YTHDF2	25.1478	25.881	25.2841	26.0513	25.9168	25.9779	25.4179	23.1481	25.0067	25.9205	26.7675	26.6032	0.544357	1.45837	0.0757897	0.276758	1.90619	3.74818	0.0626926	0.626124	9	6	18.5	85
Q6L8Q7	2,5-phosphodiesterase 12	PDE12	25.704	26.6421	25.8204	27.2271	26.6546	26.8844	25.9948	25.6906	25.4877	26.7098	26.5415	26.1353	0.86654	1.82328	0.062824	0.219739	0.737825	1.66766	0.0306736	0.626242	12	12	28.1	88
P10619	Lysosomal protective protein;Lysosomal protective protein 32 kDa chain;Lysosomal protective protein 20 kDa chain	CTSA	24.4197	20.6082	20.3133	22.8543	23.8893	21.9814	23.0878	21.7318	23.9548	20.1829	21.837	20.5161	1.12793	2.18545	0.47516	0.653455	-2.07946	0.236603	0.0644058	0.626862	5	5	10.6	13
Q9UHD8	Septin-9	SEPT9	30.773	31.4902	31.1589	29.9203	30.3769	29.74	31.3312	31.2693	30.7909	30.3798	30.5445	30.6145	-1.12833	0.457445	0.0158909	0.120986	-0.617522	0.651789	0.0285825	0.627238	31	31	58.7	741
P07437	Tubulin beta chain;Tubulin beta-2B chain	TUBB	29.8133	28.9315	30.1701	31.071	30.0594	30.9129	30.963	30.5542	30.5178	32.1302	31.2206	31.4517	1.04281	2.06024	0.0974698	0.250451	0.922504	1.8954	0.0401466	0.627589	21	3	53.2	711
P07814	Bifunctional glutamate/proline--tRNA ligase;Glutamate--tRNA ligase;Proline--tRNA ligase	EPRS	28.2853	29.3518	28.6085	29.5533	29.7336	29.8214	27.7832	29.1077	28.845	29.6358	29.6122	29.7848	0.95426	1.93759	0.0427229	0.175471	1.09897	2.14202	0.0546357	0.629701	57	57	41	759
Q96CT7	Coiled-coil domain-containing protein 124	CCDC124	22.3042	23.5754	24.2378	25.9022	25.1886	25.1992	21.9744	23.7233	23.1758	25.4407	24.6098	23.8945	2.05757	4.16285	0.0286134	0.126026	1.69046	3.2276	0.0685476	0.629851	7	7	35.9	48
P15170	Eukaryotic peptide chain release factor GTP-binding subunit ERF3A	GSPT1	28.3387	29.1619	29.1732	29.3967	29.7224	30.0172	28.8868	29.7489	28.8146	29.9669	30.0907	29.9922	0.8208	1.76639	0.0673147	0.229916	0.866497	1.82323	0.0457177	0.630864	21	10	44.9	308
Q9Y295	Developmentally-regulated GTP-binding protein 1	DRG1	25.1681	25.5731	24.6917	25.2555	25.2788	25.3147	24.0899	23.5347	23.7247	25.0376	24.5528	24.2426	0.138716	1.10092	0.615749	0.817747	0.827888	1.77508	0.042983	0.631889	8	8	27.5	57
P82979	SAP domain-containing ribonucleoprotein	SARNP	26.7724	25.9425	26.7844	24.9092	25.5492	24.2669	27.2629	27.1438	27.4771	25.5209	23.6111	26.5344	-1.59134	0.331863	0.0264242	0.130687	-2.07247	0.237752	0.0741343	0.633328	8	8	39	111
Q8IV50	LysM and putative peptidoglycan-binding domain-containing protein 2	LYSMD2	25.2448	24.5852	26.1407	25.3229	25.5903	25.2456	25.7656	25.8466	25.3921	26.2994	26.2187	26.0994	0.0627098	1.04443	0.898744	0.947955	0.537678	1.45163	0.0238384	0.635111	6	6	31.2	56
Q15057	Arf-GAP with coiled-coil, ANK repeat and PH domain-containing protein 2	ACAP2	26.218	26.9775	26.2557	25.0567	26.3226	26.1753	27.5184	27.2885	27.0465	26.7973	26.4768	26.8148	-0.6322	0.645192	0.249693	0.47244	-0.588189	0.665177	0.0282861	0.636231	25	24	38.3	166
P83111	Serine beta-lactamase-like protein LACTB, mitochondrial	LACTB	22.284	22.1154	21.5765	22.4863	22.6687	22.1766	21.1925	21.3378	20.0206	21.4944	22.7607	22.6619	0.451916	1.36786	0.15375	0.409573	1.45539	2.74231	0.0668447	0.636669	4	4	7.1	15
P30153	Serine/threonine-protein phosphatase 2A 65 kDa regulatory subunit A alpha isoform	PPP2R1A	28.9356	28.9507	26.8066	29.2618	28.7679	28.9458	29.1826	29.0355	29.0318	29.841	29.5045	29.425	0.76089	1.69454	0.354176	0.553432	0.506915	1.42101	0.0207543	0.636896	22	20	46	472
Q96PP9	Guanylate-binding protein 4	GBP4	25.0951	26.2986	25.2479	28.0728	27.7317	27.8954	26.9089	25.2933	25.1395	27.0121	27.7979	27.1401	2.35279	5.10811	0.00383799	0.0604151	1.53614	2.90018	0.0672254	0.637209	28	24	42.8	218
Q6UB35	Monofunctional C1-tetrahydrofolate synthase, mitochondrial	MTHFD1L	23.4819	22.9697	25.1186	26.9881	26.3472	27.1523	23.7885	24.7587	25.5321	26.0549	26.96	25.714	2.97247	7.84879	0.0127529	0.08634	1.54985	2.92787	0.0686934	0.638198	14	14	16.6	70
P62829	60S ribosomal protein L23	RPL23	25.4957	26.9634	25.7109	26.6264	26.9068	26.658	24.3328	25.4447	23.555	25.6921	26.0177	25.815	0.673736	1.5952	0.221848	0.439467	1.39738	2.63423	0.0659821	0.640485	6	6	49.3	123
P21796	Voltage-dependent anion-selective channel protein 1	VDAC1	28.6611	28.7662	28.6439	29.5206	29.2142	29.1535	27.7341	27.7185	28.261	28.4614	28.914	28.4417	0.605689	1.52171	0.00721636	0.13684	0.701173	1.62583	0.0409846	0.64453	15	15	65	470
Q99417	C-Myc-binding protein	MYCBP	24.2649	24.0215	22.5724	24.233	24.6772	23.4429	23.4959	23.3364	23.9659	24.1475	24.2207	24.2754	0.498107	1.41236	0.479761	0.683921	0.615134	1.5317	0.0330649	0.645231	6	6	52.4	51
Q9BXP5	Serrate RNA effector molecule homolog	SRRT	22.4908	24.9384	23.119	23.3193	25.2471	24.2775	23.6373	23.5423	24.8762	22.5741	22.9651	23.0275	0.765214	1.69962	0.452808	0.648595	-1.163	0.446583	0.0619669	0.645779	7	7	9.7	41
Q8WW12	PEST proteolytic signal-containing nuclear protein	PCNP	27.5636	26.2279	27.9432	26.9833	27.6651	27.2203	26.9924	27.3408	27.4595	27.7247	27.7707	28.1673	0.0446561	1.03144	0.939979	0.965561	0.623367	1.54047	0.0348147	0.646576	7	7	38.8	168
P11215	Integrin alpha-M	ITGAM	22.7644	19.1193	21.8802	18.0793	20.4891	20.9146	25.8327	26.4966	28.9391	24.4527	24.3659	25.4862	-1.42697	0.371911	0.368352	0.54628	-2.3212	0.200101	0.0832441	0.64748	36	34	37.4	326
P06239	Tyrosine-protein kinase Lck	LCK	27.8487	27.3786	25.4178	27.4989	26.2577	26.699	25.5668	25.9276	26.9112	24.4323	22.6599	25.2383	-0.0631542	0.957169	0.942886	0.965802	-2.02505	0.245697	0.0783503	0.647778	11	11	28.7	103
Q9UJZ1	Stomatin-like protein 2, mitochondrial	STOML2	27.169	27.568	27.5231	26.9541	27.4633	26.8989	27.1614	27.2855	26.9552	26.7823	26.6962	26.5819	-0.314645	0.804049	0.225083	0.530541	-0.447259	0.733435	0.0164434	0.648162	13	13	30.9	152
P55036	26S proteasome non-ATPase regulatory subunit 4	PSMD4	28.5616	27.6662	29.1178	29.0163	28.7543	28.7969	27.6017	27.8372	27.9587	28.2352	29.0772	28.4366	0.407317	1.32622	0.397698	0.638972	0.783815	1.72168	0.0462016	0.648942	12	10	44.8	332
Q9ULX3	RNA-binding protein NOB1	NOB1	21.8228	22.7616	23.6561	24.3468	22.9891	23.881	20.9636	21.0525	22.1759	23.0098	23.1769	21.9871	0.992162	1.98916	0.208531	0.391486	1.32725	2.50924	0.069504	0.649514	5	5	11.7	31
P08397	Porphobilinogen deaminase	HMBS	20.5492	23.6732	22.5027	21.4294	22.7495	22.8987	23.0624	22.7421	21.5681	23.4277	23.8965	23.6785	0.117496	1.08485	0.914168	0.952537	1.21002	2.31341	0.0631112	0.64974	7	7	20.2	19
P42229	Signal transducer and activator of transcription 5A	STAT5A	28.1836	28.2299	26.324	28.8177	28.5041	28.8425	25.0366	26.6926	27.9131	28.6745	28.1075	29.0456	1.14227	2.20728	0.147451	0.30381	2.06176	4.17495	0.0784418	0.650194	27	9	35.3	259
P12956	X-ray repair cross-complementing protein 6	XRCC6	31.7938	31.7975	31.7304	31.2762	31.471	31.185	30.9329	30.5627	31.0668	30.444	30.1952	30.2311	-0.463167	0.725392	0.00601873	0.156652	-0.564001	0.676424	0.0292071	0.650851	45	45	60.9	1387
P25789	Proteasome subunit alpha type-4	PSMA4	29.1397	29.4249	29.046	28.4773	28.8236	28.8505	28.8367	28.1662	28.9249	26.3836	27.164	28.1581	-0.486378	0.713815	0.0425183	0.242294	-1.40736	0.377001	0.0679398	0.651805	11	11	45.6	276
Q13200	26S proteasome non-ATPase regulatory subunit 2	PSMD2	27.6286	27.9939	26.1977	28.3294	27.6929	28.0996	26.8933	27.021	28.2589	28.6448	28.2488	28.8697	0.76723	1.702	0.255634	0.464483	1.19671	2.29216	0.0642133	0.651883	30	30	37.7	350
P46060	Ran GTPase-activating protein 1	RANGAP1	26.0848	27.0505	27.1115	28.1093	28.7872	28.3698	23.5373	26.3636	26.4183	27.9336	27.506	27.5985	1.67316	3.18912	0.012385	0.0950469	2.23962	4.72273	0.0800327	0.652917	21	21	36.1	225
O95149	Snurportin-1	SNUPN	21.2489	20.715	21.8402	21.9225	23.1154	23.0664	20.2055	20.3889	21.7026	21.733	22.4769	22.0113	1.43343	2.70088	0.047596	0.163918	1.30801	2.476	0.0653384	0.654475	3	3	10	6
P79483	HLA class II histocompatibility antigen, DR beta 3 chain;HLA class II histocompatibility antigen, DRB1-7 beta chain	HLA-DRB3	23.3634	20.5862	23.5863	23.4454	22.4814	21.9783	20.2522	20.7358	19.9972	21.3986	21.7118	20.7322	0.123092	1.08907	0.912879	0.950933	0.952456	1.93516	0.0576991	0.655603	7	3	28.2	13
P50542	Peroxisomal targeting signal 1 receptor	PEX5	22.1036	22.825	20.8974	23.5129	23.9598	22.9868	22.8357	21.6699	21.72	23.0422	23.1631	23.0166	1.54451	2.91705	0.0699328	0.192033	0.998742	1.99826	0.0596495	0.656712	4	4	7.2	14
P55061	Bax inhibitor 1	TMBIM6	19.4887	21.3488	21.2139	20.5972	19.467	20.2381	21.5331	21.035	22.1027	20.0605	20.472	20.9991	-0.583004	0.667572	0.442908	0.650841	-1.04641	0.484171	0.0635653	0.658458	2	2	6.3	8
P50336	Protoporphyrinogen oxidase	PPOX	20.9477	20.9696	23.7095	23.3529	23.9204	20.4445	21.2383	21.7076	21.3915	21.869	22.7481	23.7415	0.696976	1.6211	0.647946	0.787611	1.34039	2.5322	0.0742709	0.658935	3	3	7.3	6
Q15370	Transcription elongation factor B polypeptide 2	TCEB2	24.3975	22.2748	22.911	24.8098	24.3391	24.1495	22.9086	22.2051	22.2434	22.8971	24.0613	25.0142	1.23837	2.35932	0.133359	0.281003	1.53852	2.90496	0.0781197	0.659393	6	6	42.4	42
Q9H7M9	Platelet receptor Gi24	C10orf54	21.4325	19.8964	20.8109	23.6325	22.6115	23.7998	20.6171	19.7197	20.6607	20.8258	21.637	21.6349	2.63465	6.21024	0.0105073	0.0786087	1.03338	2.04681	0.0647306	0.659458	3	3	17.4	20
Q9Y316	Protein MEMO1	MEMO1	22.2726	20.5405	20.7921	23.588	20.5525	23.1932	21.7916	20.9788	22.5552	20.7159	20.7562	20.3417	1.24282	2.36661	0.319928	0.505543	-1.17061	0.444233	0.0689316	0.65967	3	3	14.8	13
P61073	C-X-C chemokine receptor type 4	CXCR4	23.8444	23.5104	21.5052	18.9596	19.1207	19.0623	26.2705	23.3716	27.997	22.9773	20.7532	23.5432	-3.90578	0.066718	0.00594166	0.0614513	-3.45513	0.0911806	0.0963134	0.659904	3	3	8.8	33
Q9H0F6	Sharpin	SHARPIN	23.5867	22.2086	22.041	22.4038	22.5523	22.3245	21.3095	21.6687	22.7317	18.9525	20.3508	21.1123	-0.185254	0.879494	0.726808	0.854297	-1.76474	0.29428	0.0818008	0.659945	2	2	6.5	5
Q9Y303	Putative N-acetylglucosamine-6-phosphate deacetylase	AMDHD2	23.3108	23.5972	23.5346	22.0368	22.4059	22.7233	23.5995	23.5178	23.451	23.1777	22.4525	21.7148	-1.09216	0.469059	0.00727095	0.0927059	-1.07447	0.474845	0.0645855	0.660753	3	3	7.8	20
Q8TB52	F-box only protein 30	FBXO30	20.8555	19.5915	19.8277	20.3994	20.6741	22.1914	20.9859	21.1489	21.7909	20.7298	20.5815	20.0357	0.996731	1.99547	0.216033	0.402622	-0.859594	0.551108	0.0567519	0.661419	2	2	3.1	3
O00170	AH receptor-interacting protein	AIP	28.8831	28.8146	29.0774	28.8036	29.0141	28.8427	27.8473	28.3457	28.5816	28.9395	28.9458	28.829	-0.0382754	0.973818	0.726149	0.918348	0.646575	1.56545	0.0422814	0.66153	16	16	53.3	425
Q16630	Cleavage and polyadenylation specificity factor subunit 6	CPSF6	26.4463	26.8389	26.1406	26.4568	26.0381	25.4673	21.8803	25.0594	24.7958	25.983	25.9269	26.9972	-0.487868	0.713078	0.236717	0.485986	2.3905	5.24339	0.0905162	0.661701	9	9	22.5	133
Q8IXI2	Mitochondrial Rho GTPase 1	RHOT1	21.5871	20.1346	20.9462	21.4314	20.3118	20.2003	20.3276	21.1971	19.749	21.7127	21.3241	21.5292	-0.24149	0.845871	0.696301	0.832524	1.09746	2.13978	0.0653666	0.661874	3	2	4.4	4
O60268	Uncharacterized protein KIAA0513	KIAA0513	19.8344	20.2371	22.3342	22.6559	22.2196	21.8316	22.1545	20.6559	23.3553	20.0587	20.5867	20.07	1.43379	2.70155	0.151683	0.297806	-1.81676	0.283858	0.0856422	0.662261	5	5	13.6	22
P10321	HLA class I histocompatibility antigen, Cw-7 alpha chain	HLA-C	25.6937	27.5494	27.7327	29.3721	29.3621	29.3557	25.8524	26.0399	28.5023	28.606	28.6641	28.9309	2.37138	5.17436	0.0219424	0.111114	1.93549	3.82508	0.0874904	0.662453	15	2	46.2	220
Q7Z6Z7	E3 ubiquitin-protein ligase HUWE1	HUWE1	19.4037	21.1804	23.1445	24.1999	23.945	23.9606	22.2535	22.4162	23.3711	20.6339	19.4342	22.1174	2.79229	6.92728	0.06151	0.16364	-1.95177	0.258499	0.0834628	0.662887	12	12	4.3	30
P78356	Phosphatidylinositol 5-phosphate 4-kinase type-2 beta	PIP4K2B	24.4407	25.8184	25.7003	24.3347	24.8921	24.3428	26.6589	26.2465	25.421	24.8401	25.4919	24.1112	-0.796601	0.575704	0.170868	0.360436	-1.29437	0.407714	0.0745572	0.663354	9	4	22.1	46
O75427	Leucine-rich repeat and calponin homology domain-containing protein 4	LRCH4	24.6031	24.326	23.7699	23.9071	24.4159	22.7428	25.6145	22.4532	23.216	21.986	20.9017	21.594	-0.544394	0.685679	0.380232	0.600449	-2.26738	0.207707	0.0867951	0.663505	4	4	7.6	17
P22102	Trifunctional purine biosynthetic protein adenosine-3;Phosphoribosylamine--glycine ligase;Phosphoribosylformylglycinamidine cyclo-ligase;Phosphoribosylglycinamide formyltransferase	GART	27.4942	28.4519	27.9516	28.269	28.824	28.7546	28.2302	28.8657	27.5091	29.4025	29.5062	28.944	0.649965	1.56913	0.117809	0.310425	1.08257	2.11781	0.0648072	0.664196	31	31	34.7	398
Q96I15	Selenocysteine lyase	SCLY	26.8783	26.6358	26.6952	25.9602	26.1416	26.7191	26.5045	27.0366	26.4655	25.8453	24.4925	25.9838	-0.462775	0.725589	0.126256	0.36711	-1.22833	0.426811	0.0737091	0.66501	11	11	30.3	105
Q15942	Zyxin	ZYX	28.7986	28.0944	28.9631	27.6826	28.1698	28.2589	29.8927	29.6646	29.6547	29.0218	29.2694	29.4447	-0.581544	0.668248	0.144301	0.359358	-0.492052	0.711013	0.0275748	0.66903	15	15	44.9	397
Q14C86	GTPase-activating protein and VPS9 domain-containing protein 1	GAPVD1	22.1894	22.1613	21.7336	21.426	21.6297	22.4761	21.6146	20.9313	23.11	23.0786	23.3958	23.8615	-0.184179	0.88015	0.63007	0.811411	1.56004	2.94862	0.0841925	0.670234	4	4	3	14
Q96I24	Far upstream element-binding protein 3	FUBP3	25.459	25.6262	25.3349	25.0605	25.1775	25.1133	25.0853	25.3571	24.5721	25.9435	26.0376	25.4175	-0.356234	0.781201	0.0172712	0.237526	0.794698	1.73471	0.0572012	0.670688	13	13	31.5	94
P14550	Alcohol dehydrogenase [NADP(+)]	AKR1A1	28.5654	28.6048	28.1179	28.1207	28.4802	28.3603	27.3632	27.7052	27.8756	28.298	28.1239	28.1041	-0.108957	0.927258	0.594274	0.823032	0.527353	1.44128	0.031675	0.670834	19	19	57.5	435
Q969G3	SWI/SNF-related matrix-associated actin-dependent regulator of chromatin subfamily E member 1	SMARCE1	20.6909	21.1682	22.2937	21.6043	23.0057	20.2918	21.142	20.7568	22.2695	20.1581	20.5105	20.0645	0.249674	1.18894	0.798757	0.886649	-1.14507	0.452168	0.0730049	0.671622	2	1	4.9	9
P17174	Aspartate aminotransferase, cytoplasmic	GOT1	26.6813	26.3464	25.6625	26.8947	26.8066	26.7946	25.5498	26.1998	26.0618	26.6586	26.6472	26.3916	0.601883	1.5177	0.116579	0.316392	0.628682	1.54615	0.0437043	0.672104	13	13	34.6	137
Q8WWN9	Interactor protein for cytohesin exchange factors 1	IPCEF1	23.9648	25.7732	26.4216	25.2296	25.4234	24.2274	24.1048	23.3793	24.408	24.6075	25.1343	24.7845	-0.426406	0.744113	0.631813	0.787797	0.878109	1.83796	0.0622302	0.672465	6	6	16.9	41
P54577	Tyrosine--tRNA ligase, cytoplasmic;Tyrosine--tRNA ligase, cytoplasmic, N-terminally processed	YARS	29.1302	29.5213	29.0464	29.4009	29.7355	29.3622	29.4737	29.7899	29.1439	30.115	30.1354	29.9354	0.266914	1.20323	0.229323	0.552658	0.592751	1.50812	0.039602	0.673817	33	33	58.7	697
P30626	Sorcin	SRI	26.864	23.1103	25.5464	27.2777	25.7562	27.0646	24.5889	25.8962	24.0987	26.8106	26.4462	25.6953	1.52594	2.87974	0.271726	0.445248	1.45613	2.74371	0.0815719	0.674177	8	8	44.9	111
Q9BX59	Tapasin-related protein	TAPBPL	23.3221	21.4362	20.0956	24.3507	22.1571	21.6651	21.0862	21.156	22.4579	22.4229	22.9706	22.7078	1.10628	2.1529	0.425427	0.607721	1.13376	2.1943	0.0747124	0.674454	6	6	17.7	20
P21291	Cysteine and glycine-rich protein 1	CSRP1	28.3271	26.3924	26.6082	27.7236	26.1043	27.384	26.335	26.1592	27.2702	25.9371	24.4936	25.4539	-0.0386187	0.973587	0.963167	0.977081	-1.2933	0.408017	0.0771822	0.674737	8	8	56	155
Q9H074	Polyadenylate-binding protein-interacting protein 1	PAIP1	25.0777	25.1717	21.1456	24.5768	25.2398	24.7955	24.3233	24.8654	24.8534	25.6771	25.0187	25.5283	1.07235	2.10286	0.46867	0.650242	0.727336	1.65558	0.0531731	0.676615	5	5	8.6	56
P50991	T-complex protein 1 subunit delta	CCT4	30.1399	29.9821	28.5905	30.6431	30.6843	30.7431	29.6119	29.666	29.7075	30.7278	30.4459	29.882	1.11934	2.17248	0.085748	0.234273	0.690143	1.61344	0.05092	0.681822	28	28	58.1	749
Q96II8	Leucine-rich repeat and calponin homology domain-containing protein 3	LRCH3	22.3045	22.8177	22.363	21.6318	21.9097	21.7269	20.8943	21.7152	20.8906	21.6533	22.0973	22.4147	-0.738931	0.599183	0.0152169	0.142146	0.888414	1.85114	0.0651311	0.684762	5	4	6.6	23
Q04864	Proto-oncogene c-Rel	REL	23.7743	24.2027	23.8705	26.588	26.9097	26.6936	24.8759	22.8881	25.1583	25.2671	26.4226	26.922	2.78125	6.87448	6.53219e-05	0.0170667	1.89647	3.72301	0.0937735	0.68581	15	15	30.4	121
P11021	78 kDa glucose-regulated protein	HSPA5	32.3044	31.3066	32.294	32.6604	32.6568	32.723	32.2514	31.7508	31.933	32.7008	32.5187	32.3479	0.711699	1.63773	0.0983754	0.278351	0.544055	1.45806	0.0379624	0.685888	40	39	54.3	2785
P42167	Lamina-associated polypeptide 2, isoforms beta/gamma;Thymopoietin;Thymopentin	TMPO	26.3398	26.7797	27.267	26.515	26.8163	25.361	27.3161	27.0342	26.9653	26.7124	26.705	26.6781	-0.56472	0.676087	0.336946	0.556036	-0.40665	0.754373	0.0195714	0.686219	17	9	47.6	113
P06730	Eukaryotic translation initiation factor 4E	EIF4E	26.4857	26.436	26.0345	26.2695	26.4805	26.7556	23.2505	24.6157	25.2828	21.3013	22.4541	23.5823	0.183119	1.13534	0.412818	0.715876	-1.93709	0.261143	0.0950055	0.686943	6	6	30	81
P18077	60S ribosomal protein L35a	RPL35A	22.0496	21.3731	21.1886	23.8115	24.4879	20.7279	20.6699	21.4454	22.1374	19.6881	20.7006	20.249	1.47199	2.77404	0.28251	0.457902	-1.20499	0.433772	0.0794643	0.687634	4	4	22.7	7
Q96EY7	Pentatricopeptide repeat domain-containing protein 3, mitochondrial	PTCD3	22.2068	19.5752	20.0339	23.963	21.9335	23.8575	21.6129	22.2562	22.5475	21.1673	21.337	21.5847	2.64602	6.25938	0.0646646	0.169312	-0.775878	0.584033	0.0617765	0.689782	4	4	7.4	8
O14964	Hepatocyte growth factor-regulated tyrosine kinase substrate	HGS	25.7317	26.9159	26.3029	25.6647	26.091	26.0185	26.4253	26.295	25.7892	26.8937	26.9709	26.5691	-0.392115	0.762012	0.344817	0.597127	0.641439	1.55988	0.0492216	0.689858	13	13	14.7	104
P42226	Signal transducer and activator of transcription 6	STAT6	24.3269	21.8696	20.5849	26.4639	25.0689	25.281	24.3401	23.7509	24.314	23.8558	22.6118	22.8617	3.34414	10.1552	0.0472042	0.142977	-1.02522	0.491335	0.0737223	0.690492	13	13	19.6	55
Q9Y285	Phenylalanine--tRNA ligase alpha subunit	FARSA	26.9834	27.3726	26.6486	26.5734	26.7876	26.986	25.2829	25.6764	26.1396	26.7323	26.2539	26.3689	-0.219216	0.859032	0.41398	0.701461	0.752073	1.68421	0.0584962	0.691764	13	13	30.5	171
Q9Y2V7	Conserved oligomeric Golgi complex subunit 6	COG6	19.9752	20.3441	22.1525	20.8777	21.6355	20.0184	19.7727	20.9111	20.0183	20.9414	21.5663	23.2561	0.0199286	1.01391	0.981754	0.990441	1.68721	3.22033	0.0944831	0.691878	2	2	3	5
Q9NV06	DDB1- and CUL4-associated factor 13	DCAF13	20.6239	21.8383	20.4236	22.8339	22.6407	22.8162	20.5657	21.4704	20.6487	21.3326	21.9576	22.2515	1.80169	3.48628	0.0156385	0.100993	0.952277	1.93492	0.0739482	0.692647	3	3	8.5	4
Q9UHY1	Nuclear receptor-binding protein	NRBP1	24.5778	26.9918	26.131	25.6872	26.1973	25.5162	26.4244	26.9078	25.8766	27.2802	27.2042	27.0588	-0.0999953	0.933036	0.898406	0.943403	0.77816	1.71494	0.0631466	0.693867	8	8	18.7	106
Q96CX6	Leucine-rich repeat-containing protein 58	LRRC58	20.2838	20.7522	21.503	21.7221	22.9779	22.6719	21.5805	21.3369	21.9487	22.5443	22.0322	22.2173	1.61093	3.05449	0.0360141	0.142491	0.642546	1.56108	0.0506384	0.693988	2	2	5.7	5
P30084	Enoyl-CoA hydratase, mitochondrial	ECHS1	28.9261	24.839	26.2059	28.6121	27.6331	28.2146	25.8712	26.2651	27.7277	28.0106	27.9618	27.7534	1.49626	2.8211	0.292152	0.468053	1.28726	2.44064	0.0869331	0.694306	14	14	54.5	223
O43237	Cytoplasmic dynein 1 light intermediate chain 2	DYNC1LI2	24.8682	24.5357	20.9114	23.7849	24.3625	24.7445	24.6375	25.0604	25.0493	25.3077	25.4018	25.8179	0.858861	1.81361	0.544198	0.714129	0.593423	1.50882	0.04728	0.694376	8	7	21.3	65
P04083	Annexin A1	ANXA1	33.3958	33.4955	33.6758	32.7419	32.8361	33.3961	33.338	33.8304	34.0297	33.2104	32.8471	33.1873	-0.530994	0.692078	0.0732785	0.276526	-0.651086	0.636801	0.0513688	0.694838	35	35	79.8	2954
Q9BY42	Protein RTF2 homolog	RTFDC1	20.9282	23.8229	24.3238	24.4352	25.528	25.8775	23.1755	24.5218	24.6715	25.0926	25.1136	25.6808	2.25525	4.77417	0.119973	0.244887	1.17271	2.25435	0.0843168	0.695181	10	10	40.5	57
Q99873	Protein arginine N-methyltransferase 1	PRMT1	26.6494	20.4369	21.8315	28.8025	28.2005	28.9232	22.2832	22.2783	24.9803	26.0334	24.7795	24.9629	5.66947	50.8956	0.0402777	0.129367	2.07801	4.22224	0.101579	0.695964	13	13	42.1	123
P31946	14-3-3 protein beta/alpha;14-3-3 protein beta/alpha, N-terminally processed	YWHAB	32.6523	32.3767	32.6576	32.0988	32.2494	32.0424	32.5227	32.5243	32.3589	32.1903	31.9275	31.4755	-0.431999	0.741234	0.0179118	0.206861	-0.604212	0.657831	0.0488331	0.696179	15	9	64.6	1053
Q96EP0	E3 ubiquitin-protein ligase RNF31	RNF31	25.2006	25.0121	24.6611	25.4256	25.4869	24.5851	25.592	24.4678	24.9773	23.1607	22.6869	24.6668	0.207928	1.15503	0.564084	0.780638	-1.50758	0.351701	0.0907897	0.696969	14	14	16.3	37
Q8N163	Cell cycle and apoptosis regulator protein 2	CCAR2	28.4641	28.9282	28.4217	27.9015	28.4735	28.213	27.9168	28.2333	28.2352	28.6075	28.6984	28.4281	-0.408633	0.753337	0.152478	0.419612	0.449527	1.36559	0.0273393	0.698745	28	28	41.8	333
Q13501	Sequestosome-1	SQSTM1	25.5792	23.2071	25.2962	28.2472	27.4062	28.2714	25.1071	26.3582	24.243	25.9562	27.3738	27.3884	3.28079	9.71888	0.0148586	0.0892661	1.66999	3.18212	0.0978411	0.699162	12	12	43.4	120
Q9NXR7	BRCA1-A complex subunit BRE	BRE	25.1419	20.8045	19.7363	20.4134	22.9346	22.3365	20.4238	22.9898	23.8746	20.7668	20.229	19.4374	0.000597	1.00041	0.999754	0.99996	-2.28497	0.20519	0.107381	0.699965	3	3	8.4	16
P60468	Protein transport protein Sec61 subunit beta	SEC61B	22.5642	24.2862	20.7603	23.9554	24.0151	22.4486	21.6374	21.5001	22.1447	22.1483	23.0954	24.1266	0.936127	1.91338	0.457557	0.644987	1.36271	2.57168	0.0870436	0.70016	2	2	26	30
O75947	ATP synthase subunit d, mitochondrial	ATP5H	28.4246	28.2803	27.5607	28.1188	28.1952	28.0513	28.2121	27.9382	28.335	28.8087	28.5947	28.4952	0.03324	1.02331	0.908087	0.95599	0.471081	1.38615	0.0343782	0.700277	11	11	53.4	254
Q9H9J2	39S ribosomal protein L44, mitochondrial	MRPL44	22.9104	23.6544	20.0215	23.5618	22.7369	23.5377	21.1859	22.2936	22.3331	23.7163	22.3513	23.6413	1.08339	2.11901	0.395994	0.580804	1.29875	2.46016	0.089105	0.700864	6	6	19.6	31
O75608	Acyl-protein thioesterase 1	LYPLA1	23.2477	21.706	22.3083	24.1158	24.1499	23.8473	20.4764	23.0958	23.052	24.6435	23.639	24.0977	1.61701	3.06739	0.0243314	0.123809	1.91866	3.78072	0.103562	0.70087	5	5	33	27
Q684P5	Rap1 GTPase-activating protein 2	RAP1GAP2	23.8709	21.5868	23.4004	22.2144	22.5455	22.1328	24.7024	21.6567	26.5694	20.9525	21.4083	21.7707	-0.655135	0.635016	0.406962	0.613525	-2.93233	0.131003	0.113406	0.701017	9	8	14.5	42
Q9HD15	Steroid receptor RNA activator 1	SRA1	22.118	19.6483	20.0379	23.813	23.5887	23.6739	24.0696	23.4948	21.3972	24.7506	24.8919	24.5472	3.09051	8.51797	0.0159064	0.0898213	1.7427	3.34661	0.100231	0.701123	3	3	18.6	16
P08758	Annexin A5	ANXA5	30.9073	29.819	30.3464	29.954	29.6067	30.0996	30.3063	29.8751	30.7084	29.2944	29.4523	29.8824	-0.47082	0.721554	0.245859	0.498145	-0.753572	0.593133	0.0647076	0.702547	25	25	70.6	839
Q96RS6	NudC domain-containing protein 1	NUDCD1	25.0577	25.8332	25.5579	25.75	25.9313	26.5141	25.7847	24.9426	24.9736	25.7958	26.5689	25.9671	0.582233	1.49716	0.146276	0.362288	0.876958	1.8365	0.0725003	0.702839	14	14	25.9	103
Q96SI9	Spermatid perinuclear RNA-binding protein	STRBP	20.3575	20.3547	22.4138	19.7989	20.9047	20.2619	20.7309	23.8269	23.0449	19.927	20.3698	21.0941	-0.720131	0.607042	0.395398	0.596808	-2.07062	0.238057	0.104593	0.703847	4	1	4.5	6
Q86UU0	B-cell CLL/lymphoma 9-like protein	BCL9L	23.6318	19.6941	22.0255	22.8622	20.904	23.6445	20.6227	23.5955	23.3428	20.4705	20.526	20.7174	0.686399	1.60926	0.650493	0.788507	-1.94904	0.258989	0.110717	0.704752	5	5	5.3	8
Q9NSK0	Kinesin light chain 4	KLC4	23.5516	20.9905	22.5668	21.5263	23.7706	21.5712	20.0493	21.9522	22.2343	22.3707	23.148	23.7216	-0.0802898	0.945868	0.942784	0.965454	1.6682	3.17818	0.102292	0.705216	10	6	19.5	20
Q9BU89	Deoxyhypusine hydroxylase	DOHH	22.3678	20.3629	19.9058	26.4509	26.3162	25.303	22.4099	21.4832	22.2141	21.2807	21.4419	20.3933	5.14454	35.3721	0.00357554	0.0438378	-0.997079	0.501013	0.0817397	0.705851	7	7	33.4	28
Q9Y6Q9	Nuclear receptor coactivator 3	NCOA3	22.5865	22.5926	20.6443	24.0708	23.3422	24.873	22.9028	23.3596	22.0265	23.1518	25.178	24.4526	2.15424	4.45134	0.0516396	0.159447	1.49779	2.8241	0.102593	0.706361	6	6	5.7	33
Q9NRR5	Ubiquilin-4	UBQLN4	23.1424	20.235	22.9844	24.5957	23.0782	21.9098	20.5849	22.7678	23.6666	23.8519	24.9259	24.2441	1.07396	2.1052	0.42942	0.61305	2.0009	4.0025	0.107403	0.706895	8	4	16.1	36
Q9UHD1	Cysteine and histidine-rich domain-containing protein 1	CHORDC1	26.8182	26.5213	26.6432	28.1511	27.5199	28.0744	24.1651	26.7708	26.3444	27.0647	27.7533	27.7523	1.25421	2.38536	0.00443016	0.0756532	1.7633	3.39474	0.10343	0.707244	16	16	53.3	206
Q6ZSZ5	Rho guanine nucleotide exchange factor 18	ARHGEF18	27.1848	27.4552	27.6494	26.7271	26.8356	26.51	25.5768	25.2908	25.9262	24.2566	25.0213	25.1077	-0.73889	0.5992	0.0110673	0.134863	-0.802713	0.57327	0.0700721	0.70808	21	21	22.1	126
P13747	HLA class I histocompatibility antigen, alpha chain E	HLA-E	25.8422	24.8384	26.1715	28.107	26.502	27.8337	25.1352	24.2693	25.2898	25.773	27.0632	25.5588	1.86349	3.63887	0.0431268	0.149762	1.23353	2.35142	0.095263	0.708296	13	9	39.7	72
P00367	Glutamate dehydrogenase 1, mitochondrial;Glutamate dehydrogenase 2, mitochondrial	GLUD1	31.3157	30.7927	30.8454	30.6949	30.4622	30.9246	31.2024	31.0208	30.9205	30.6353	30.3864	30.7808	-0.290672	0.817521	0.244463	0.551766	-0.447084	0.733524	0.034302	0.708505	26	26	46.8	1317
Q9NQ29	Putative RNA-binding protein Luc7-like 1	LUC7L	19.4702	22.2997	20.7723	22.0961	23.7885	23.0655	20.9816	20.6576	20.6261	21.134	21.4918	22.4267	2.13597	4.39533	0.0885854	0.211036	0.929028	1.90399	0.08182	0.708584	6	2	18.1	12
P46734	Dual specificity mitogen-activated protein kinase kinase 3	MAP2K3	25.9805	26.8132	25.9378	26.4104	26.6624	26.5975	25.7296	25.643	26.2739	26.9182	26.1405	27.1798	0.312936	1.24223	0.348327	0.62403	0.863977	1.82005	0.0794285	0.709745	12	9	41.5	185
Q9H2M9	Rab3 GTPase-activating protein non-catalytic subunit	RAB3GAP2	22.4382	22.8492	23.156	24.2357	22.9032	23.3588	22.4008	21.3397	21.9513	23.3343	22.3234	22.9585	0.684757	1.60743	0.196963	0.411119	0.974784	1.96535	0.0840796	0.710033	6	6	5	35
Q96PE7	Methylmalonyl-CoA epimerase, mitochondrial	MCEE	21.4688	21.396	20.4592	21.6152	21.3683	22.1432	21.6758	20.75	22.8517	20.1315	20.7557	20.3254	0.600869	1.51663	0.205046	0.433565	-1.35494	0.390951	0.099971	0.710337	2	2	13.1	8
P63010	AP-2 complex subunit beta	AP2B1	27.6716	25.5424	28.3492	28.3433	27.4744	28.5288	28.3525	26.857	27.4632	28.9129	28.2859	28.6545	0.927794	1.90236	0.363662	0.553371	1.06021	2.08524	0.0874793	0.710411	22	10	23.6	68
P15531	Nucleoside diphosphate kinase A	NME1	22.3649	22.9134	22.9823	25.697	25.5595	25.7962	23.0991	21.7426	23.1103	24.819	24.7504	23.0461	2.93072	7.62491	0.000144524	0.0269474	1.55453	2.93738	0.102397	0.711543	11	5	57.9	50
P13798	Acylamino-acid-releasing enzyme	APEH	28.0527	28.5627	27.3814	27.7388	27.7052	27.907	28.3142	27.6519	27.5691	27.5829	26.0222	26.4871	-0.215257	0.861393	0.569411	0.780289	-1.14765	0.45136	0.091609	0.711679	15	15	26.1	205
P42224	Signal transducer and activator of transcription 1-alpha/beta	STAT1	28.5036	26.7365	28.4419	30.2679	29.6202	30.0398	27.3677	25.9372	27.5925	29.6876	28.4432	27.6857	2.08196	4.23382	0.0268547	0.120896	1.63969	3.11599	0.103573	0.712528	32	32	44.1	400
P68133	Actin, alpha skeletal muscle;Actin, alpha cardiac muscle 1;Actin, aortic smooth muscle;Actin, gamma-enteric smooth muscle	ACTA1	32.0972	27.6532	27.584	30.088	30.6031	30.6473	30.6434	32.2932	31.1396	32.911	31.9535	33.2503	1.33469	2.52221	0.424915	0.601804	1.34621	2.54243	0.0972353	0.71286	25	5	48.5	630
Q96AQ6	Pre-B-cell leukemia transcription factor-interacting protein 1	PBXIP1	23.546	26.9696	26.6854	23.1331	23.8041	23.4844	24.9802	26.2969	25.8898	24.2399	25.2586	24.1944	-2.25981	0.208799	0.112369	0.237636	-1.15801	0.44813	0.0906448	0.714535	8	8	11.9	41
Q99615	DnaJ homolog subfamily C member 7	DNAJC7	25.1026	26.828	26.567	27.3036	27.4519	27.387	24.0708	26.6868	26.4342	27.2555	27.5966	27.5856	1.21493	2.3213	0.0871144	0.232549	1.74863	3.36039	0.105984	0.714857	26	26	53	195
Q9BTE1	Dynactin subunit 5	DCTN5	23.7293	22.6553	20.0325	24.0756	22.7583	24.5397	23.3694	23.563	20.6367	20.2453	21.2683	19.7455	1.65216	3.14304	0.247343	0.413192	-2.10334	0.232719	0.114623	0.71493	3	3	19.2	20
P05198	Eukaryotic translation initiation factor 2 subunit 1	EIF2S1	28.3258	29.1784	29.0115	28.6936	29.1051	28.9637	28.9422	28.8877	28.2497	29.3644	29.4057	29.1741	0.0822366	1.05866	0.78901	0.905719	0.621538	1.53851	0.0562698	0.715582	25	25	67.9	420
P13693	Translationally-controlled tumor protein	TPT1	27.8885	25.0307	26.0869	30.2112	29.2992	29.6605	24.4038	24.9881	27.3717	27.9541	26.8452	28.0379	3.38826	10.4705	0.0179851	0.0919681	2.02451	4.06854	0.10922	0.716907	8	8	67.4	272
Q14157	Ubiquitin-associated protein 2-like	UBAP2L	25.5776	25.6934	25.0122	26.9844	27.1773	27.2487	22.5916	24.0078	25.4869	25.429	25.5786	27.592	1.70905	3.26945	0.00160555	0.0441839	2.17111	4.5037	0.116856	0.716997	16	16	24	123
P28065	Proteasome subunit beta type-9	PSMB9	28.3375	28.4631	27.3171	27.6581	27.8665	27.786	27.0159	27.3338	27.7991	27.9919	27.8783	28.1424	-0.269026	0.82988	0.505151	0.734686	0.621283	1.53824	0.0607262	0.717312	8	8	40.2	145
Q13057	Bifunctional coenzyme A synthase;Phosphopantetheine adenylyltransferase;Dephospho-CoA kinase	COASY	25.2072	25.391	23.1717	24.4551	24.3744	24.9263	24.4116	25.0356	24.6362	25.2774	25.9178	25.1143	-0.00472387	0.996731	0.995158	0.997455	0.74205	1.67255	0.0721546	0.717908	10	10	17.9	68
P16455	Methylated-DNA--protein-cysteine methyltransferase	MGMT	25.3535	25.2165	25.2893	24.5944	24.115	25.9149	26.6152	25.8309	24.9954	24.612	25.1471	23.7348	-0.41168	0.751747	0.488034	0.7022	-1.31584	0.401692	0.102264	0.721109	5	5	21.3	64
Q00978	Interferon regulatory factor 9	IRF9	23.0061	24.7946	23.218	25.5121	25.6731	25.9536	22.7662	22.8818	23.3932	21.656	22.5682	19.9492	2.04007	4.11265	0.0243396	0.116694	-1.62259	0.324752	0.109642	0.722342	4	4	12.7	31
O76080	AN1-type zinc finger protein 5	ZFAND5	21.6454	21.1235	23.1391	23.8955	22.8393	23.5215	21.7977	21.5059	22.0186	22.4819	22.2141	23.5704	1.44942	2.73098	0.0995098	0.2379	0.981345	1.97431	0.0898353	0.727255	3	3	28.6	11
Q15428	Splicing factor 3A subunit 2	SF3A2	19.8825	21.2969	20.974	19.33	22.7322	22.322	21.5597	22.9531	21.2805	23.2311	22.7403	23.3504	0.743615	1.67437	0.554591	0.724582	1.17617	2.25976	0.0992421	0.733093	3	3	5.8	5
Q16698	2,4-dienoyl-CoA reductase, mitochondrial	DECR1	27.9606	28.0458	27.6817	27.8567	27.4304	27.1448	29.1633	27.79	27.5341	26.7698	26.8959	27.3659	-0.418736	0.74808	0.148353	0.413134	-1.15192	0.450026	0.0986762	0.73382	14	14	44.8	215
Q99567	Nuclear pore complex protein Nup88	NUP88	23.8265	23.1563	21.7404	26.2051	25.3016	25.9794	20.2178	22.2317	23.3627	23.0249	24.4927	24.4644	2.92094	7.57339	0.0121994	0.087544	2.05659	4.16002	0.119032	0.734442	9	9	15.8	66
Q15276	Rab GTPase-binding effector protein 1	RABEP1	26.5246	22.8476	26.0166	25.8392	26.3759	26.4885	25.4181	26.8267	26.746	27.3514	27.1939	27.508	1.10487	2.15079	0.397621	0.581662	1.02082	2.02907	0.0934251	0.735905	22	22	28.7	123
Q07866	Kinesin light chain 1	KLC1	26.2991	27.2214	26.8897	26.2297	26.7875	26.819	26.651	27.2391	26.985	27.2678	27.5917	27.7669	-0.191334	0.875796	0.59392	0.79277	0.583762	1.49875	0.0599909	0.73937	20	13	34.9	203
P31948	Stress-induced-phosphoprotein 1	STIP1	30.6868	30.6985	31.2087	30.7959	31.2591	31.0689	30.9945	31.288	30.1803	31.7176	31.5761	31.5222	0.176633	1.13024	0.463865	0.746228	0.784353	1.72232	0.0801216	0.740031	42	42	62.6	1307
O75410	Transforming acidic coiled-coil-containing protein 1	TACC1	23.0561	22.0453	24.821	24.8812	25.6028	24.2992	23.1159	24.5628	25.2166	25.5775	25.6303	25.5709	1.62028	3.07435	0.14429	0.281361	1.29445	2.45283	0.105464	0.740209	13	13	20.1	56
P40692	DNA mismatch repair protein Mlh1	MLH1	21.1643	23.1568	21.5148	20.7274	19.6924	20.4511	22.3972	20.5479	20.255	22.4496	23.9921	22.0785	-1.65498	0.317542	0.0738293	0.194326	1.77338	3.41854	0.117256	0.743356	4	4	5.2	9
Q9Y6Y0	Influenza virus NS1A-binding protein	IVNS1ABP	24.3527	22.7011	24.0003	23.0871	23.3764	23.7211	22.9892	22.284	23.4582	24.2933	23.2516	24.4735	-0.289804	0.818013	0.61655	0.788442	1.09574	2.13723	0.0987721	0.744375	9	9	12.8	21
P40763	Signal transducer and activator of transcription 3	STAT3	24.1659	23.1839	24.4019	27.2987	26.9215	27.8768	23.6431	23.8568	27.3083	27.8234	27.051	26.9852	3.44843	10.9164	0.0017646	0.0427857	2.35048	5.09994	0.125803	0.750725	17	17	29.2	151
P08238	Heat shock protein HSP 90-beta	HSP90AB1	31.281	32.7806	32.6839	34.3738	35.0277	35.0357	30.5962	32.8887	33.0165	33.3908	34.1108	33.8367	2.56388	5.91296	0.00852004	0.0757197	1.61227	3.05733	0.118655	0.7547	55	35	59	4571
P05023	Sodium/potassium-transporting ATPase subunit alpha-1	ATP1A1	26.5893	25.7384	23.1284	28.7603	27.0274	28.1643	26.7541	27.032	29.1666	29.1934	28.9828	29.3769	2.83193	7.12026	0.0708885	0.174352	1.53345	2.89477	0.117443	0.755367	38	38	40.6	352
P12268	Inosine-5-monophosphate dehydrogenase 2	IMPDH2	27.9907	28.1109	27.8504	29.1193	29.3005	29.2955	28.0436	28.4772	27.4236	29.1686	28.5473	28.6651	1.25443	2.38573	0.000198008	0.04432	0.812213	1.7559	0.0871887	0.755606	21	19	46.7	410
P55145	Mesencephalic astrocyte-derived neurotrophic factor	MANF	26.3108	23.1762	25.1703	26.9293	26.5379	26.4914	23.9863	25.5566	25.2107	26.1601	26.1191	25.6786	1.76712	3.40374	0.129134	0.265358	1.06804	2.09658	0.09984	0.7563	12	12	48.9	115
Q9H3U1	Protein unc-45 homolog A	UNC45A	24.8607	25.5227	23.53	25.6737	25.0243	25.7241	23.5976	24.5098	26.1327	26.755	25.7634	26.4356	0.836243	1.78539	0.253658	0.457923	1.57129	2.9717	0.119914	0.756337	20	20	24.3	102
P10253	Lysosomal alpha-glucosidase;76 kDa lysosomal alpha-glucosidase;70 kDa lysosomal alpha-glucosidase	GAA	20.3184	20.6113	21.2505	21.1817	20.7872	22.5406	20.3316	19.5009	22.1144	23.3105	21.2203	23.6187	0.776443	1.7129	0.264035	0.471028	2.0675	4.1916	0.127566	0.756968	4	4	6.1	27
Q16531	DNA damage-binding protein 1	DDB1	28.3717	28.4855	27.4675	28.795	28.6492	28.7256	27.3963	27.5639	28.6615	28.7455	28.7374	28.7757	0.615039	1.5316	0.131169	0.331248	0.878925	1.839	0.0911918	0.757099	33	33	32.5	425
P68363	Tubulin alpha-1B chain;Tubulin alpha-1A chain;Tubulin alpha-3C/D chain	TUBA1B	29.3296	29.9258	29.4008	30.173	29.9779	30.3544	30.7425	29.7738	29.2886	30.8794	30.7123	31.0718	0.616372	1.53302	0.0469397	0.223521	0.952853	1.9357	0.0961875	0.757205	25	1	62.1	625
O95671	N-acetylserotonin O-methyltransferase-like protein	ASMTL	25.6996	25.7206	23.2749	24.9488	25.6514	25.2486	24.1998	24.08	25.7228	25.5314	25.6908	26.5928	0.38453	1.30543	0.669752	0.809004	1.27084	2.41302	0.111172	0.75737	10	10	22.5	73
Q9NQR4	Omega-amidase NIT2	NIT2	27.5813	27.3437	26.5976	27.2129	27.0176	27.4063	23.5973	25.7708	25.777	26.4822	26.5062	26.5569	0.0380643	1.02674	0.910178	0.956374	1.46673	2.76395	0.113413	0.757423	16	16	62.7	179
O75663	TIP41-like protein	TIPRL	23.7708	20.6418	23.7229	24.3196	24.2496	24.8008	20.5232	20.5752	24.1601	24.5401	24.1361	23.5851	1.74482	3.35153	0.171749	0.311608	2.33423	5.04282	0.131772	0.757452	7	7	29.8	38
O60784	Target of Myb protein 1	TOM1	25.052	25.8994	25.6223	24.7063	22.7502	24.3657	20.8955	22.2406	21.7365	22.6322	22.5746	22.3221	-1.58387	0.333586	0.0722857	0.193761	0.885436	1.84732	0.0933564	0.757484	9	9	27.4	75
Q14671	Pumilio homolog 1	PUM1	24.8047	25.211	24.101	24.9289	24.0376	25.0633	23.9313	25.2676	21.7846	26.4348	25.9635	24.9313	-0.0289256	0.98015	0.952555	0.973263	2.11537	4.33301	0.128708	0.758219	9	6	9.2	37
Q9Y2K2	Serine/threonine-protein kinase SIK3	SIK3	22.5019	23.0262	20.778	22.3799	23.7299	22.9443	20.4428	21.6062	21.9954	22.2449	22.276	24.0151	0.916009	1.88689	0.307445	0.506739	1.49723	2.823	0.115947	0.758518	4	4	3.9	12
Q9UNI6	Dual specificity protein phosphatase 12	DUSP12	22.7473	22.4223	22.4917	22.6301	22.8331	22.6946	22.268	21.5571	22.164	21.3961	21.5261	20.5986	0.165468	1.12153	0.225435	0.638199	-0.822724	0.565373	0.0872369	0.758724	4	4	12.4	11
Q9UKV8	Protein argonaute-2	AGO2	25.1035	26.1858	25.166	25.4944	25.7473	25.6325	24.7218	24.2322	25.0325	23.5014	23.8331	24.3486	0.139612	1.10161	0.716706	0.856878	-0.767788	0.587317	0.0863012	0.759327	9	5	12.1	54
Q9Y5P6	Mannose-1-phosphate guanyltransferase beta	GMPPB	25.7208	26.7144	25.2415	25.6386	26.2789	25.2479	25.8185	26.2865	25.3846	26.5767	26.2595	26.795	-0.170434	0.888575	0.762879	0.87194	0.713843	1.64017	0.0781905	0.759724	9	9	28.3	115
P35354	Prostaglandin G/H synthase 2	PTGS2	19.882	20.0388	19.7842	21.3878	18.9229	20.4317	20.8904	20.2508	19.5761	17.6588	19.7942	18.9769	0.345798	1.27085	0.656684	0.804108	-1.42914	0.371352	0.121372	0.760086	12	11	26.3	61
P41567	Eukaryotic translation initiation factor 1;Eukaryotic translation initiation factor 1b	EIF1	24.6513	21.799	21.6393	28.0991	26.579	27.1857	21.439	23.3819	24.2574	19.9593	21.1918	21.9773	4.59138	24.107	0.0128811	0.0755978	-1.98333	0.252905	0.123495	0.760535	8	8	65.5	61
Q13158	FAS-associated death domain protein	FADD	23.3369	23.5757	22.7482	22.8558	22.7615	22.1057	22.9853	21.8322	22.9554	23.0778	23.861	23.6941	-0.64593	0.639081	0.130895	0.325501	0.953327	1.93633	0.100461	0.760549	3	3	16.3	26
P14618	Pyruvate kinase PKM	PKM	33.4619	33.4179	33.4611	33.7148	33.3065	33.4898	33.1272	33	32.0552	33.7071	33.4747	33.395	0.056722	1.0401	0.658354	0.879002	0.798101	1.73881	0.085279	0.761672	45	45	75.7	3732
Q3V6T2	Girdin	CCDC88A	19.7083	20.1933	21.6289	20.5931	20.8745	22.0969	20.674	21.4707	22.4504	20.8576	20.3331	19.7784	0.678009	1.59993	0.410579	0.615387	-1.20871	0.432655	0.114564	0.761913	13	13	8.8	36
P05109	Protein S100-A8;Protein S100-A8, N-terminally processed	S100A8	24.4469	25.2668	24.6688	23.2031	18.9824	21.9278	20.2716	24.0227	24.3487	17.9194	19.3091	21.8254	-3.42305	0.0932308	0.0547863	0.156338	-3.19636	0.109094	0.139605	0.762418	11	11	54.8	260
P06454	Prothymosin alpha;Prothymosin alpha, N-terminally processed;Thymosin alpha-1	PTMA	30.342	26.0493	32.1964	30.2316	31.8879	30.9187	30.1202	30.5322	30.7072	30.4219	28.5182	28.3226	1.48352	2.7963	0.474797	0.649121	-1.36562	0.388068	0.119608	0.763749	5	5	27	154
Q96D46	60S ribosomal export protein NMD3	NMD3	23.367	24.7989	24.0248	23.6186	24.2281	26.2993	21.161	22.068	23.4519	23.9838	22.9073	25.1729	0.651762	1.57109	0.513761	0.70161	1.79435	3.46859	0.12701	0.763902	9	9	20.3	28
P13716	Delta-aminolevulinic acid dehydratase	ALAD	24.7179	25.5316	24.3707	24.8274	24.6771	24.1636	22.1568	21.0919	20.413	21.5343	24.2596	23.3389	-0.317373	0.80253	0.470309	0.702092	1.82371	3.5399	0.126643	0.764296	5	5	19.4	32
Q96HY6	DDRGK domain-containing protein 1	DDRGK1	26.3557	27.1234	26.223	25.9951	26.5228	26.0406	23.8469	25.9213	26.2586	26.897	26.7754	26.7947	-0.381164	0.767818	0.309197	0.569563	1.48012	2.78972	0.121471	0.764925	5	5	23.9	99
P61221	ATP-binding cassette sub-family E member 1	ABCE1	27.1827	28.2826	27.8557	27.708	28.1199	27.6652	24.2206	27.3511	25.5722	28.0595	26.8398	27.841	0.0573972	1.04059	0.878192	0.939562	1.86547	3.64387	0.130055	0.76513	21	21	33.7	197
Q8NC96	Adaptin ear-binding coat-associated protein 1	NECAP1	20.5604	20.629	20.5501	21.9338	20.6705	21.4432	20.2817	21.4332	20.3142	23.0792	22.7237	20.8473	0.769302	1.70444	0.105137	0.279473	1.54034	2.90863	0.122668	0.765961	2	1	7.6	4
Q9H0R6	Glutamyl-tRNA(Gln) amidotransferase subunit A, mitochondrial	QRSL1	22.5468	21.0464	20.202	23.5004	23.1117	21.7525	21.0275	22.1102	20.0798	21.5633	24.8125	23.0924	1.52312	2.87412	0.153627	0.297154	2.08354	4.23846	0.132874	0.766421	2	2	3.6	4
Q96EK6	Glucosamine 6-phosphate N-acetyltransferase	GNPNAT1	19.2677	22.7369	20.0229	20.9796	20.2454	21.0038	22.0791	22.8493	24.2729	18.8505	21.6321	22.0344	0.0670624	1.04758	0.953567	0.971086	-2.2281	0.21344	0.134345	0.766981	2	2	14.1	6
P67870	Casein kinase II subunit beta	CSNK2B	23.4386	23.5627	22.7145	24.9242	24.5736	24.8734	20.7825	22.895	23.1929	23.9899	24.0548	23.3824	1.55182	2.93187	0.00561037	0.0760245	1.51892	2.86576	0.126292	0.767735	4	4	20	39
P17050	Alpha-N-acetylgalactosaminidase	NAGA	22.2569	22.1403	21.858	23.6578	22.3275	20.7969	23.0023	22.3802	22.3092	21.1105	22.4396	20.7865	0.175653	1.12948	0.843662	0.919063	-1.1184	0.460604	0.112525	0.767799	5	5	15.8	23
Q86U28	Iron-sulfur cluster assembly 2 homolog, mitochondrial	ISCA2	22.5827	20.7077	21.2097	22.7509	22.8818	23.0926	20.7664	21.3671	23.3683	20.5544	20.4018	19.849	1.40843	2.65448	0.0686128	0.194028	-1.56558	0.337842	0.127201	0.769005	3	3	23.4	7
O14745	Na(+)/H(+) exchange regulatory cofactor NHE-RF1	SLC9A3R1	30.7141	29.2383	31.1275	29.6851	30.0775	29.8114	31.6343	30.9615	31.3448	30.196	30.7025	30.992	-0.501958	0.706148	0.439204	0.655799	-0.68337	0.622709	0.087435	0.769287	28	28	72.1	801
P23229	Integrin alpha-6;Integrin alpha-6 heavy chain;Integrin alpha-6 light chain;Processed integrin alpha-6	ITGA6	25.7635	25.4739	26.3644	24.8218	24.3523	24.9768	23.7482	24.486	23.6186	22.5279	21.4831	23.7251	-1.15032	0.450525	0.0234468	0.137633	-1.37224	0.386291	0.122199	0.770081	16	16	18.8	83
P11908	Ribose-phosphate pyrophosphokinase 2	PRPS2	26.1852	27.0525	25.947	26.1913	26.695	26.1116	26.3392	24.3414	25.1748	26.7065	26.4427	26.2519	-0.0622571	0.957765	0.878557	0.939327	1.18188	2.26872	0.117552	0.770188	12	6	44	69
P34910	Protein EVI2B	EVI2B	24.9485	25.125	25.2561	26.0672	25.416	25.3542	21.992	19.9064	25.2508	25.2287	25.4134	24.9496	0.50265	1.41681	0.109322	0.327861	2.81421	7.03334	0.145753	0.770265	4	4	11.2	91
P56211	cAMP-regulated phosphoprotein 19	ARPP19	21.4365	20.1686	20.6595	25.5622	24.6657	25.0412	21.2624	21.8021	23.1131	19.7677	21.2643	20.9604	4.33482	20.1795	0.000657524	0.0361429	-1.39505	0.380232	0.122616	0.770333	4	3	40.2	16
Q9H3G5	Probable serine carboxypeptidase CPVL	CPVL	19.6035	21.4142	20.3235	20.5018	21.2246	21.0143	20.6057	20.614	21.2672	21.9087	21.0572	21.8282	0	1	1	1	0.769075	1.70418	0.0921719	0.770482	7	7	14.9	29
O75390	Citrate synthase, mitochondrial	CS	28.7768	27.8332	28.1839	29.1666	28.1707	29.4322	29.2982	28.322	28.1258	27.6631	27.8486	27.8481	0.658527	1.57847	0.235849	0.457451	-0.795396	0.576185	0.0965965	0.770979	13	13	23.4	194
Q9H9A6	Leucine-rich repeat-containing protein 40	LRRC40	25.1135	21.1464	21.6398	25.3603	25.6842	24.6825	22.4863	25.3841	25.0393	19.6676	21.2949	23.7611	2.6091	6.10123	0.111698	0.234143	-2.72875	0.150857	0.143093	0.771104	15	15	27.1	73
P56192	Methionine--tRNA ligase, cytoplasmic	MARS	22.5349	20.3354	22.9848	24.1156	23.5042	23.4273	23.4577	22.8757	23.7447	24.4572	23.5892	24.7668	1.73067	3.31882	0.110522	0.242839	0.911692	1.88125	0.104349	0.771426	6	6	8.7	19
P17706	Tyrosine-protein phosphatase non-receptor type 2	PTPN2	22.8746	20.6877	21.7362	24.8834	24.211	24.2223	22.3564	24.1348	23.7166	24.3548	24.8777	24.3418	2.67275	6.37643	0.0162311	0.0916032	1.12217	2.17674	0.118032	0.771549	8	8	23.9	28
P53992	Protein transport protein Sec24C	SEC24C	27.1272	27.1071	25.7011	27.0275	26.9634	27.1858	25.7002	26.9487	27.6297	27.848	27.8755	27.9251	0.413798	1.33219	0.434302	0.66083	1.12332	2.17848	0.117899	0.771677	19	18	19.8	212
P53634	Dipeptidyl peptidase 1;Dipeptidyl peptidase 1 exclusion domain chain;Dipeptidyl peptidase 1 heavy chain;Dipeptidyl peptidase 1 light chain	CTSC	20.4795	20.813	21.0663	22.2974	21.0782	22.4528	24.4564	22.9625	25.8822	22.0269	20.4524	23.7962	1.15654	2.22922	0.06833	0.207738	-2.34186	0.197256	0.141749	0.771786	6	6	15.1	38
Q9UJ70	N-acetyl-D-glucosamine kinase	NAGK	26.7154	27.138	26.5652	26.8121	26.3997	26.1297	23.5621	26.284	25.8576	23.5629	22.7902	24.1296	-0.359016	0.779696	0.242832	0.526151	-1.74032	0.299303	0.134667	0.772416	13	13	45.6	137
Q99832	T-complex protein 1 subunit eta	CCT7	29.9961	30.5285	30.3116	30.5883	30.5852	30.4343	30.3348	30.5458	29.6328	30.9987	31.0276	30.5817	0.25719	1.19515	0.189122	0.532079	0.698205	1.62248	0.0883515	0.772888	30	30	64.1	780
Q99447	Ethanolamine-phosphate cytidylyltransferase	PCYT2	25.7037	25.3787	25.6461	24.852	24.4399	24.4147	25.7922	25.283	25.5628	25.0555	24.052	25.1374	-1.00729	0.49748	0.00438265	0.0871174	-0.79768	0.575274	0.102928	0.772918	8	8	21.1	60
Q9NRF9	DNA polymerase epsilon subunit 3	POLE3	21.9636	21.0931	20.6634	24.1522	23.371	24.3498	21.7652	21.8302	21.104	19.855	21.5051	19.8683	2.71764	6.57796	0.00499489	0.0603826	-1.15704	0.448432	0.123696	0.77312	3	3	30.6	17
Q6ZSR9	Uncharacterized protein FLJ45252	N/A	26.9646	26.2116	27.2085	26.5477	27.0225	26.5897	25.2521	23.4848	26.5137	24.0884	23.2741	22.3037	-0.0748831	0.949419	0.834666	0.924909	-1.86146	0.275198	0.141678	0.773327	8	8	30.7	90
P16435	NADPH--cytochrome P450 reductase	POR	25.0769	24.6754	21.2774	24.8583	24.8534	25.2628	24.7533	24.0119	24.6655	25.1513	24.9182	26.1987	1.31494	2.48792	0.339235	0.519974	0.945809	1.92627	0.107824	0.773585	12	12	18.2	65
P53701	Cytochrome c-type heme lyase	HCCS	20.8513	20.0406	20.7351	23.128	23.9259	23.031	20.7326	21.6927	21.6446	21.7785	22.2218	23.2278	2.81931	7.05825	0.00176239	0.0453115	1.05269	2.07439	0.118189	0.774143	2	2	9.3	11
Q96TA2	ATP-dependent zinc metalloprotease YME1L1	YME1L1	20.44	21.1171	20.6208	24.4493	24.0632	22.1452	21.969	23.7608	21.7242	18.9181	20.9647	21.7601	2.82662	7.0941	0.0188352	0.0983346	-1.93702	0.261155	0.142338	0.774384	4	4	6.5	11
Q8IZ69	tRNA (uracil-5-)-methyltransferase homolog A	TRMT2A	21.2914	21.1848	21.1022	22.6642	20.6186	22.1647	20.2419	21.6621	20.296	21.1557	22.4268	22.1236	0.623051	1.54013	0.370536	0.581201	1.1687	2.24809	0.124347	0.775042	4	4	8.6	7
Q8IWZ3	Ankyrin repeat and KH domain-containing protein 1	ANKHD1	22.4764	22.4067	23.5325	23.3078	25.2693	25.4038	23.4154	22.3535	23.8803	23.8051	24.4684	24.3986	1.85511	3.61779	0.0733826	0.189831	1.00762	2.01059	0.113297	0.775523	14	8	6.7	33
Q1KMD3	Heterogeneous nuclear ribonucleoprotein U-like protein 2	HNRNPUL2	26.6327	26.0934	26.5647	26.4609	25.8508	25.6302	26.3169	26.7355	26.6699	26.3374	25.8188	26.0698	-0.44966	0.732215	0.209241	0.467792	-0.498777	0.707706	0.0656841	0.775766	16	16	25.4	161
P18669	Phosphoglycerate mutase 1	PGAM1	30.8753	30.6478	30.3917	31.6955	30.5956	31.1612	30.4877	29.9853	29.9958	30.7854	30.7356	30.438	0.51249	1.42651	0.213681	0.4574	0.496716	1.411	0.0662049	0.775839	21	21	76.4	976
Q13137	Calcium-binding and coiled-coil domain-containing protein 2	CALCOCO2	22.9234	22.229	22.0237	22.779	23.4275	22.4329	21.3809	22.8522	21.7573	20.7559	21.4899	20.6842	0.487816	1.40232	0.288415	0.532212	-1.02013	0.493072	0.116544	0.775883	3	3	7.6	3
P16152	Carbonyl reductase [NADPH] 1	CBR1	28.9368	28.934	28.5493	28.4966	28.4424	27.8466	27.0838	27.7526	27.3599	27.0579	26.8048	26.008	-0.544887	0.685445	0.0900253	0.294369	-0.775186	0.584313	0.10497	0.776312	15	13	65.3	358
P48735	Isocitrate dehydrogenase [NADP], mitochondrial	IDH2	30.4264	30.5017	29.9629	29.7962	29.7525	29.5413	31.2445	30.6327	30.8737	30.4309	30.5552	30.3434	-0.600311	0.659612	0.0320082	0.194515	-0.473818	0.720056	0.0655698	0.776631	22	21	47.1	768
Q8WWV3	Reticulon-4-interacting protein 1, mitochondrial	RTN4IP1	22.8199	20.585	20.4088	22.2964	20.7488	20.1928	20.289	20.6264	22.3086	20.1556	19.7673	19.5181	-0.191847	0.875484	0.857085	0.924863	-1.26095	0.417269	0.125059	0.776945	2	2	6.6	3
Q99961	Endophilin-A2	SH3GL1	25.9332	26.9481	26.5776	26.115	26.2705	26.1464	26.882	26.605	26.5094	27.5103	27.6118	26.7833	-0.309022	0.807189	0.361582	0.636137	0.636309	1.55435	0.088441	0.777213	12	12	35.9	167
Q05655	Protein kinase C delta type;Protein kinase C delta type regulatory subunit;Protein kinase C delta type catalytic subunit	PRKCD	25.7963	22.926	24.3463	24.8032	25.6753	25.8912	26.3089	26.218	26.233	25.3034	25.5039	22.2777	1.10035	2.14407	0.285284	0.472666	-1.89169	0.269491	0.144205	0.777357	21	20	34.9	140
P48426	Phosphatidylinositol 5-phosphate 4-kinase type-2 alpha	PIP4K2A	28.7312	28.636	28.3343	28.9474	29.082	28.6933	27.8165	27.9628	29.5673	27.0969	27.4684	27.392	0.340369	1.26608	0.108433	0.40094	-1.12979	0.456982	0.119529	0.7774	18	13	37.2	325
Q9BXJ9	N-alpha-acetyltransferase 15, NatA auxiliary subunit	NAA15	25.9061	27.5464	26.7689	27.5511	27.887	28.0092	25.9298	27.2623	27.1287	27.5715	27.5871	27.7543	1.07529	2.10715	0.0946829	0.244629	0.863977	1.82005	0.113478	0.777402	29	24	34.8	268
Q9NZQ7	Programmed cell death 1 ligand 1	CD274	19.9231	22.1666	19.7348	24.6054	21.9182	23.8381	22.5268	21.9568	21.5811	20.6813	20.8447	21.8264	2.84568	7.18845	0.0635436	0.168154	-0.904074	0.534376	0.115539	0.777462	3	3	18.6	16
O14979	Heterogeneous nuclear ribonucleoprotein D-like	HNRNPDL	23.6196	21.1006	20.2144	23.8039	20.5717	23.5665	20.6301	20.7173	23.0468	22.1221	23.7622	23.8005	1.00248	2.00344	0.529178	0.702365	1.76355	3.39533	0.141828	0.7775	5	4	7.6	18
P43307	Translocon-associated protein subunit alpha	SSR1	26.2863	26.5138	26.7071	26.1365	26.2632	25.7001	24.2252	25.7777	25.4728	26.0457	26.152	26.1701	-0.469167	0.722382	0.0886446	0.311412	0.964014	1.95073	0.113085	0.777517	4	4	21	91
P46063	ATP-dependent DNA helicase Q1	RECQL	27.2862	28.6046	26.607	26.3951	26.6598	26.2235	27.9576	28.3057	27.4847	27.5284	27.2985	26.7692	-1.07317	0.475274	0.148187	0.307528	-0.717306	0.608232	0.0935196	0.777613	17	17	30.2	147
Q9Y653	G-protein coupled receptor 56;GPR56 N-terminal fragment;GPR56 C-terminal fragment	GPR56	20.1225	20.2606	20.2591	21.9825	20.1499	20.3745	21.8647	21.086	23.6945	20.6499	19.5553	21.3516	0.621556	1.53853	0.343433	0.555818	-1.6961	0.308619	0.143301	0.777966	2	2	3.9	4
P07237	Protein disulfide-isomerase	P4HB	30.7423	30.3158	31.2718	30.5771	30.7136	30.8478	30.9767	30.7136	30.8751	31.1042	31.1901	31.1633	-0.0637906	0.956747	0.835186	0.926844	0.297354	1.22889	0.0211279	0.777996	37	37	63	1264
Q9Y3I0	tRNA-splicing ligase RtcB homolog	RTCB	28.6327	29.0433	28.7982	27.9541	28.1804	28.0601	28.2172	28.2382	27.9081	27.798	27.8071	27.7289	-0.759827	0.590567	0.00503777	0.105181	-0.343173	0.788306	0.0350661	0.778107	17	17	35.2	318
P35250	Replication factor C subunit 2	RFC2	22.6335	24.1374	21.0916	23.1254	24.0388	21.5279	20.5337	19.4116	22.3606	21.6232	22.735	23.7636	0.276562	1.2113	0.821048	0.902631	1.93865	3.83347	0.14099	0.778443	3	3	11	15
Q86UA1	Pre-mRNA-processing factor 39	PRPF39	22.1854	22.3656	19.6832	23.1677	21.0242	23.0849	20.7383	21.5031	21.4526	22.5518	22.6162	21.3616	1.01422	2.01981	0.414082	0.599551	0.94521	1.92547	0.118495	0.778498	5	5	7.8	12
Q9GZZ9	Ubiquitin-like modifier-activating enzyme 5	UBA5	25.4304	26.2844	25.9204	25.4246	25.7853	25.3888	25.8381	26.264	25.1497	26.6092	26.6863	26.2378	-0.345523	0.787023	0.281696	0.556269	0.76049	1.69407	0.0974368	0.778584	7	7	20.5	72
Q99795	Cell surface A33 antigen	GPA33	21.7775	23.7505	21.4959	19.2719	23.3647	21.8354	21.3258	22.1757	21.7949	20.373	20.4836	21.6174	-0.850627	0.554544	0.573315	0.735788	-0.940808	0.520941	0.114472	0.778925	3	3	9.4	7
Q9BPW8	Protein NipSnap homolog 1	NIPSNAP1	24.5333	24.5685	21.2733	25.599	23.0009	23.6864	21.2844	26.0481	22.9872	18.9978	22.466	19.4798	0.637068	1.55517	0.659501	0.79312	-3.12534	0.114598	0.151496	0.779274	5	5	14.1	23
P31942	Heterogeneous nuclear ribonucleoprotein H3	HNRNPH3	24.8082	24.8613	21.3585	24.1814	23.525	23.9136	23.2426	25.0669	22.7417	25.1155	25.1929	24.7581	0.197357	1.1466	0.8747	0.931007	1.33841	2.52872	0.136209	0.779574	5	4	15.3	45
P11926	Ornithine decarboxylase	ODC1	19.4095	23.011	22.5046	23.5476	23.2308	23.337	20.2199	20.5339	21.2581	22.5017	20.8021	23.9755	1.7301	3.31751	0.20034	0.34719	1.75576	3.37704	0.1436	0.779687	3	3	7.8	13
Q8N1K5	Protein THEMIS	THEMIS	26.3656	27.3604	26.6706	25.5168	25.7882	25.4124	28.373	28.065	27.3549	27.4247	27.176	27.1269	-1.22638	0.427389	0.0176144	0.120702	-0.688455	0.620518	0.0942985	0.780371	15	15	25.1	169
Q9NW68	BSD domain-containing protein 1	BSDC1	24.3555	21.0776	23.9688	23.7653	23.9928	23.4283	21.9865	19.5368	22.8951	23.1428	22.8815	24.2719	0.594875	1.51034	0.600346	0.768064	1.95926	3.88862	0.146634	0.780941	3	3	7.9	4
Q9Y6E2	Basic leucine zipper and W2 domain-containing protein 2	BZW2	24.7737	25.4347	23.601	26.2411	26.3233	27.0919	26.2986	26.5178	25.4662	27.2299	26.4512	27.0367	1.94898	3.86101	0.0315424	0.134462	0.811706	1.75529	0.110207	0.781237	10	9	22.4	83
P31689	DnaJ homolog subfamily A member 1	DNAJA1	25.618	24.1583	23.5002	28.551	27.9863	28.7059	23.2616	21.6852	24.6768	24.1776	24.9572	27.3461	3.98888	15.8771	0.00384162	0.0458222	2.28576	4.87621	0.150261	0.781694	14	14	46.3	161
A4D1P6	WD repeat-containing protein 91	WDR91	24.2364	25.18	23.4197	22.3951	22.1817	22.997	21.7508	21.1875	23.913	24.5095	22.8987	25.1477	-1.7541	0.296458	0.0358977	0.141404	1.90158	3.73622	0.149211	0.781783	4	4	7.1	19
P11182	Lipoamide acyltransferase component of branched-chain alpha-keto acid dehydrogenase complex, mitochondrial	DBT	24.0632	20.6276	21.1827	22.524	23.0105	22.9795	21.3058	23.5029	23.3214	21.714	20.936	21.3793	0.880177	1.8406	0.459411	0.649357	-1.36691	0.387721	0.138135	0.782475	4	4	6.8	17
Q96JY6	PDZ and LIM domain protein 2	PDLIM2	25.1469	20.4846	23.2386	24.0773	23.4564	23.3627	24.5781	25.4895	24.7089	23.8096	23.8113	24.683	0.675416	1.59706	0.648247	0.788053	-0.824178	0.564804	0.112761	0.783121	7	7	28.1	25
P22392	Nucleoside diphosphate kinase B;Putative nucleoside diphosphate kinase	NME2	28.3409	26.8485	27.2083	29.9667	29.5099	29.4796	26.6139	27.8355	27.5392	28.9927	28.0641	27.8755	2.18613	4.55083	0.0101208	0.088	0.9812	1.97411	0.123725	0.783798	12	6	67.1	230
P00488	Coagulation factor XIII A chain	F13A1	19.2518	20.2669	19.9797	18.819	20.1831	22.8986	20.9659	22.4033	20.0666	20.331	19.5085	19.5994	0.800747	1.742	0.552546	0.721606	-1.3323	0.397135	0.141452	0.784281	20	20	28.6	179
Q9Y2W6	Tudor and KH domain-containing protein	TDRKH	22.7802	23.1629	21.3186	21.7413	21.7213	23.2867	22.2001	20.4215	21.7459	23.061	21.8464	23.4227	-0.17083	0.888331	0.834159	0.914069	1.3209	2.49822	0.1386	0.78479	2	2	4.6	13
Q66LE6	Serine/threonine-protein phosphatase 2A 55 kDa regulatory subunit B delta isoform	PPP2R2D	23.0699	25.0448	22.9453	23.436	23.8119	23.6022	23.294	23.3316	21.9536	24.35	23.1612	24.8103	-0.0699685	0.952659	0.923963	0.95618	1.24743	2.37418	0.135413	0.784911	10	1	19.9	20
O43181	NADH dehydrogenase [ubiquinone] iron-sulfur protein 4, mitochondrial	NDUFS4	23.6805	20.4161	21.7505	22.2147	22.5356	23.2485	21.6111	21.8644	23.0211	21.5881	20.4816	21.3082	0.717222	1.64401	0.511131	0.69667	-1.03957	0.486472	0.129911	0.785905	3	3	19.4	10
Q15293	Reticulocalbin-1	RCN1	24.174	24.0238	25.0093	25.5443	25.1596	24.9002	23.8811	26.4792	24.6859	26.9012	25.9431	26.6463	0.798977	1.73987	0.0901387	0.262496	1.48149	2.79237	0.144962	0.785921	10	10	29	71
Q9Y606	tRNA pseudouridine synthase A, mitochondrial	PUS1	24.5365	25.51	25.7626	25.2412	24.4118	25.476	23.1818	20.7619	24.5995	24.9544	24.5625	24.9397	-0.226709	0.854582	0.670042	0.821867	1.97112	3.92072	0.15539	0.78626	12	12	30.2	80
Q9BWD1	Acetyl-CoA acetyltransferase, cytosolic	ACAT2	27.128	27.9364	27.2177	27.2296	27.5145	27.0461	26.3616	27.5015	26.7445	27.308	27.7193	28.9864	-0.163956	0.892574	0.601872	0.80427	1.13536	2.19673	0.134298	0.787137	10	10	26.7	109
P49407	Beta-arrestin-1	ARRB1	26.3382	27.2595	26.9563	25.4513	26.0932	26.0161	26.0218	25.8606	26.7077	26.7923	26.6181	27.0455	-0.997809	0.50076	0.0419784	0.171306	0.621939	1.53894	0.09679	0.787169	13	12	42.8	178
Q9Y572	Receptor-interacting serine/threonine-protein kinase 3	RIPK3	22.6575	20.9376	20.7905	21.6592	22.4644	22.2335	20.9656	22.1273	22.2585	19.8952	21.48	20.504	0.657133	1.57695	0.366148	0.576075	-1.15739	0.448323	0.134366	0.787267	3	3	6.9	11
P07910	Heterogeneous nuclear ribonucleoproteins C1/C2	HNRNPC	25.5685	25.7444	26.8244	25.4588	26.6562	25.9032	26.4901	26.4445	27.2618	25.5022	26.5196	25.8992	-0.039725	0.97284	0.943384	0.968957	-0.758491	0.591114	0.12897	0.787343	11	11	29.7	165
Q9BRP1	Programmed cell death protein 2-like	PDCD2L	20.5556	21.0776	20.8489	22.3422	22.2953	22.2067	19.8939	20.4477	21.0024	21.2831	20.987	23.0773	1.45403	2.73972	0.000741497	0.0458182	1.33446	2.52181	0.140409	0.787599	5	5	18.7	11
O60496	Docking protein 2	DOK2	28.3108	28.0161	28.8506	27.4832	27.6813	27.7815	27.7971	27.1322	28.7901	26.0627	26.3341	27.582	-0.74378	0.597173	0.0456843	0.201979	-1.24687	0.421361	0.136892	0.787841	10	10	40.3	235
Q16658	Fascin	FSCN1	20.9572	23.3457	21.4387	26.2603	24.6346	26.7658	21.4438	20.237	19.4941	21.9123	21.3208	21.1905	3.97306	15.704	0.0150167	0.0841143	1.08285	2.11822	0.150521	0.788376	9	9	24.5	60
P46939	Utrophin	UTRN	22.8217	21.5346	23.6307	22.3503	24.6537	22.1676	24.8015	22.1535	23.2481	24.791	24.8121	24.5607	0.394857	1.31481	0.714759	0.832637	1.32022	2.49704	0.162596	0.788783	16	16	6	32
Q49AR2	UPF0489 protein C5orf22	C5orf22	23.231	21.6809	23.4091	23.6126	24.2176	23.6682	20.7243	20.4267	22.6786	19.5465	20.3652	19.8227	1.05912	2.08366	0.142782	0.302395	-1.36508	0.388213	0.141281	0.788828	5	5	20.8	13
O15173	Membrane-associated progesterone receptor component 2	PGRMC2	25.5902	25.7696	24.4989	25.4939	25.1302	25.3774	24.868	24.4987	25.592	24.1655	24.0124	24.6359	0.047589	1.03354	0.913457	0.956559	-0.714944	0.609229	0.126899	0.78885	7	6	31.4	100
Q8TD16	Protein bicaudal D homolog 2	BICD2	24.291	22.0965	22.5813	25.6024	26.2433	26.5317	19.8823	25.0566	24.0127	25.612	24.6711	26.9117	3.13623	8.79224	0.0121014	0.0832979	2.74776	6.71673	0.182977	0.789192	16	15	23.7	54
Q5JRX3	Presequence protease, mitochondrial	PITRM1	27.4332	27.2837	27.1575	27.2586	27.2409	27.9453	26.0656	26.244	27.5222	27.5038	27.5451	27.3428	0.190169	1.1409	0.481357	0.748117	0.853297	1.80662	0.139022	0.789202	25	25	28.3	285
Q13409	Cytoplasmic dynein 1 intermediate chain 2	DYNC1I2	26.4906	27.2652	27.2179	25.8989	26.4789	26.3678	27.6462	26.7934	26.4772	27.5606	27.5277	28.0322	-0.742696	0.597622	0.0730188	0.243085	0.734567	1.6639	0.129251	0.789226	11	11	19	169
O94973	AP-2 complex subunit alpha-2	AP2A2	20.8938	20.764	21.4014	23.493	23.6174	20.8499	22.7952	20.7467	24.3903	20.946	20.2297	21.0603	1.63368	3.10304	0.151517	0.289995	-1.8987	0.268185	0.155342	0.7897	11	6	14.8	13
P05164	Myeloperoxidase;Myeloperoxidase;89 kDa myeloperoxidase;84 kDa myeloperoxidase;Myeloperoxidase light chain;Myeloperoxidase heavy chain	MPO	16.6628	18.2674	17.6115	17.4899	17.2722	19.9295	17.7267	20.0698	17.4881	16.4791	17.3376	17.0887	0.71661	1.64332	0.501391	0.687238	-1.45972	0.363564	0.165728	0.789728	32	32	45.9	346
P78406	mRNA export factor	RAE1	24.4579	19.0245	23.5741	24.0165	24.1261	23.545	20.8619	21.4834	23.8796	20.9236	20.6243	19.6652	1.54372	2.91545	0.413368	0.582918	-1.67056	0.314131	0.168536	0.789804	2	2	9	13
Q96AE4	Far upstream element-binding protein 1	FUBP1	30.6879	29.8445	31.1802	30.7636	31.1219	30.8687	30.0655	30.6269	30.4565	30.8437	30.6961	30.9661	0.34719	1.27208	0.438814	0.677952	0.452297	1.36822	0.0694097	0.790094	27	25	50	891
Q9NP79	Vacuolar protein sorting-associated protein VTA1 homolog	VTA1	25.5789	26.7353	26.6592	25.9958	25.7005	25.9329	25.5748	26.6898	26.0584	26.8345	26.9813	26.6152	-0.448064	0.733026	0.308161	0.552375	0.702679	1.62752	0.107549	0.790102	8	8	26.4	99
Q04637	Eukaryotic translation initiation factor 4 gamma 1	EIF4G1	25.6628	25.7324	26.893	27.7118	27.6423	27.8944	24.95	24.0673	26.9199	26.9215	26.4318	26.984	1.65348	3.14592	0.0151888	0.103287	1.46669	2.76387	0.163713	0.790192	28	28	22.6	208
Q9BWS9	Chitinase domain-containing protein 1	CHID1	20.783	20.9772	20.9179	21.7828	20.6896	22.0433	22.9371	20.5939	22.333	19.7921	21.3414	20.2183	0.612539	1.52895	0.217281	0.444625	-1.50407	0.352557	0.148127	0.790393	2	2	4.8	4
Q9NX02	NACHT, LRR and PYD domains-containing protein 2	NLRP2	20.8277	21.7294	20.9241	22.8754	21.3403	22.7322	21.5937	22.3199	22.2075	21.2329	21.8634	20.9849	1.15555	2.22769	0.11117	0.262216	-0.679949	0.624187	0.120361	0.790393	5	3	5.6	7
Q9UG63	ATP-binding cassette sub-family F member 2	ABCF2	23.1565	26.0255	25.682	26.7631	27.1649	27.1873	25.6951	26.5503	22.9531	27.4176	27.7645	26.0022	2.0838	4.23922	0.0850222	0.204507	1.9953	3.98699	0.174909	0.790393	18	18	31.3	125
Q96RF0	Sorting nexin-18	SNX18	26.369	27.7538	26.5474	26.0389	26.3722	25.8502	27.9388	28.8124	26.75	25.0991	27.6019	21.8423	-0.802963	0.573171	0.156453	0.339591	-2.98592	0.126226	0.167124	0.790473	3	3	7	31
Q969X0	RILP-like protein 2	RILPL2	23.1204	21.8893	22.5874	23.6903	23.1041	24.0554	22.4542	23.8993	22.9998	23.5161	24.7905	24.0569	1.08423	2.12024	0.0742355	0.219844	1.00338	2.00469	0.147782	0.790612	6	6	30.8	37
Q13907	Isopentenyl-diphosphate Delta-isomerase 1	IDI1	19.977	24.6632	21.0296	23.0984	23.642	23.5264	20.9745	20.7223	22.2644	21.4654	22.9885	23.3308	1.53229	2.89245	0.344018	0.519604	1.2745	2.41915	0.162822	0.790803	4	4	14.5	15
Q13459	Unconventional myosin-IXb	MYO9B	20.8498	26.5104	23.033	20.4321	24.0279	25.4608	26.3579	26.8235	28.3577	24.9106	26.0246	26.4785	-0.157455	0.896605	0.946998	0.965585	-1.37513	0.385518	0.145795	0.791016	12	12	7.6	21
O95727	Cytotoxic and regulatory T-cell molecule	CRTAM	19.7682	21.3054	21.0166	20.4792	20.6164	20.8928	23.2545	21.6078	20.335	22.6791	23.0586	24.986	0	1	1	1	1.84213	3.58539	0.171266	0.791643	4	4	10.2	11
Q9NTZ6	RNA-binding protein 12	RBM12	27.0887	27.2139	27.5229	27.1581	27.2019	27.4694	25.7952	26.6363	26.9209	27.2975	27.2075	26.9344	0.00133197	1.00092	0.993818	0.997033	0.695683	1.61965	0.121697	0.791664	18	18	18.9	187
Q16186	Proteasomal ubiquitin receptor ADRM1	ADRM1	26.0721	25.2479	26.3463	24.5944	24.9931	26.0517	26.84	27.1433	26.4191	27.201	27.1776	27.6635	-0.675692	0.626032	0.283514	0.503087	0.546597	1.46064	0.106131	0.79176	7	7	17.4	77
O95340	Bifunctional 3-phosphoadenosine 5-phosphosulfate synthase 2;Sulfate adenylyltransferase;Adenylyl-sulfate kinase	PAPSS2	20.5169	21.1775	20.8428	20.8086	22.5078	20.875	20.6218	20.2224	20.0479	23.4159	20.005	22.6629	0	1	1	1	1.73055	3.31854	0.17416	0.791767	2	2	3.9	7
P12544	Granzyme A	GZMA	24.2026	21.0433	20.7421	21.0486	21.8374	20.8743	26.848	24.3127	26.3639	24.9334	24.009	24.3532	-0.742591	0.597665	0.552217	0.72227	-1.40967	0.376398	0.161733	0.791803	6	6	23.3	37
P09543	2,3-cyclic-nucleotide 3-phosphodiesterase	CNP	24.4774	25.9207	25.2345	24.8378	25.482	25.2916	22.9658	23.7577	23.769	24.4791	23.6525	25.1332	-0.00704829	0.995126	0.988472	0.994175	0.924103	1.8975	0.140782	0.791839	12	12	26.1	71
O94916	Nuclear factor of activated T-cells 5	NFAT5	22.1162	21.3505	22.8052	22.3898	23.1185	22.9408	22.9914	21.3068	23.1385	23.8068	23.8369	23.2293	0.725772	1.65379	0.200448	0.409442	1.1454	2.21207	0.138386	0.792333	4	4	3.5	13
Q6N069	N-alpha-acetyltransferase 16, NatA auxiliary subunit	NAA16	20.76	20.1335	20.2187	22.6662	22.5292	22.6156	23.5276	21.7897	21.095	19.0264	21.4886	20.7894	2.23295	4.70094	0.000367847	0.0363429	-1.70262	0.307228	0.173535	0.792729	9	4	10.4	7
Q9BUR5	Apolipoprotein O	APOO	23.3693	21.1509	23.8128	23.9297	23.8018	23.2276	21.3855	21.2235	23.647	20.5047	21.3189	20.0746	0.875392	1.83451	0.36189	0.552931	-1.45259	0.365365	0.167677	0.793177	2	2	13.1	13
O14773	Tripeptidyl-peptidase 1	TPP1	25.2651	20.2324	20.8171	24.5012	23.8026	23.7702	24.8978	23.6798	23.7607	21.495	23.6021	23.2773	1.91979	3.78368	0.298194	0.466089	-1.32132	0.400169	0.158756	0.793292	6	6	14.4	50
P04843	Dolichyl-diphosphooligosaccharide--protein glycosyltransferase subunit 1	RPN1	26.7519	24.8739	24.2266	27.2553	26.4674	27.0094	26.5549	26.6768	28.0357	27.8888	27.9757	28.0092	1.62658	3.0878	0.109304	0.242959	0.868727	1.82605	0.141998	0.794451	20	20	37.4	249
P21964	Catechol O-methyltransferase	COMT	23.0441	23.7645	23.3244	22.9275	22.7591	23.3888	24.4967	22.2036	24.6391	25.3431	24.6054	25.8135	-0.352565	0.78319	0.278987	0.553393	1.47423	2.77835	0.163119	0.79475	8	8	41.7	39
P02545	Prelamin-A/C;Lamin-A/C	LMNA	26.3262	25.9415	26.5274	25.2568	25.5964	26.1305	25.822	25.9707	26.9229	26.7551	26.8443	27.6141	-0.603792	0.658022	0.12057	0.319469	0.832645	1.78095	0.131153	0.79497	21	20	34.5	133
P16188	HLA class I histocompatibility antigen, A-30 alpha chain	HLA-A	21.6856	21.9347	20.6017	22.0942	24.4078	19.7044	21.4925	20.8496	20.1127	25.2964	21.668	21.7459	0.661487	1.58171	0.665164	0.796877	2.08517	4.24325	0.173643	0.795527	18	1	51.8	9
Q8TAQ2	SWI/SNF complex subunit SMARCC2;SWI/SNF complex subunit SMARCC1	SMARCC2	22.4664	23.796	22.261	23.341	23.01	22.9887	24.95	23.9524	23.2271	21.4658	23.9531	22.1459	0.272127	1.20759	0.611344	0.787681	-1.52157	0.348307	0.164191	0.795786	6	6	5.8	9
P52209	6-phosphogluconate dehydrogenase, decarboxylating	PGD	28.6455	28.5445	24.5375	28.8832	28.2418	28.9811	27.5029	27.4402	28.3768	28.6056	28.6479	28.0956	1.4595	2.75013	0.347553	0.52636	0.676418	1.59817	0.125864	0.795852	25	25	47	307
P11274	Breakpoint cluster region protein	BCR	23.3126	23.4569	23.1465	22.1241	24.2932	22.9155	21.9943	21.3882	24.7303	20.3748	20.0757	21.8511	-0.194413	0.873928	0.776465	0.876779	-1.93704	0.261152	0.171805	0.796199	6	5	7.6	24
P43897	Elongation factor Ts, mitochondrial	TSFM	25.9435	26.7187	26.4322	26.1045	26.7765	25.7437	24.3182	25.8381	25.6232	26.059	25.975	26.5561	-0.156568	0.897157	0.699885	0.846718	0.936875	1.91438	0.139093	0.796405	9	9	29.5	93
O60331	Phosphatidylinositol 4-phosphate 5-kinase type-1 gamma	PIP5K1C	20.6094	20.493	20.5881	20.9076	20.7697	21.9152	21.3101	20.6701	22.1062	20.8893	20.4448	20.0864	0	1	1	1	-0.888664	0.540114	0.135239	0.796467	2	1	2.4	2
P43489	Tumor necrosis factor receptor superfamily member 4	TNFRSF4	19.8712	26.5367	22.4851	26.5858	26.7958	27.4743	25.6652	23.3772	21.8847	25.667	25.3078	25.6874	3.98766	15.8637	0.111303	0.224252	1.91171	3.76255	0.159036	0.796477	5	5	15.9	41
O15305	Phosphomannomutase 2	PMM2	26.0503	27.4032	25.8537	26.8107	27.189	26.7876	26.227	24.7967	26.4268	27.3021	26.6793	26.6046	0.493359	1.40772	0.383178	0.610513	1.04517	2.06361	0.134826	0.796543	13	12	54.9	126
P52565	Rho GDP-dissociation inhibitor 1	ARHGDIA	31.8552	30.0341	30.3674	31.3889	31.4797	31.0153	30.8075	30.5171	30.9542	31.2377	31.1535	30.9968	0.542395	1.45639	0.400858	0.619842	0.369734	1.29211	0.0651568	0.796611	12	12	56.9	855
P06753	Tropomyosin alpha-3 chain	TPM3	31.9017	28.1274	32.0384	31.4645	31.4594	31.5001	31.5087	30.8725	31.3194	31.0138	30.5465	30.5656	0.785457	1.72364	0.573079	0.736586	-0.52487	0.695022	0.0965588	0.796741	23	14	46	851
P29074	Tyrosine-protein phosphatase non-receptor type 4	PTPN4	21.9751	21.536	20.4261	22.0637	20.165	20.2605	23.7535	20.061	24.2204	24.1209	25.1869	25.3358	0	1	1	1	2.20293	4.60413	0.183142	0.796946	4	4	4.6	13
O95292	Vesicle-associated membrane protein-associated protein B/C	VAPB	23.4528	23.6449	24.6305	23.603	23.8172	24.5551	24.7541	22.894	25.0881	26.2996	25.0861	25.3964	0.0824076	1.05878	0.867945	0.933463	1.3486	2.54665	0.156211	0.797283	5	4	20.6	24
Q8TE77	Protein phosphatase Slingshot homolog 3	SSH3	19.7033	21.8037	22.2546	20.7483	21.8504	20.8746	20.8112	20.5369	23.2736	19.969	19.903	20.2586	-0.0961514	0.935525	0.916345	0.954364	-1.497	0.354289	0.163002	0.797492	2	2	3.8	6
O43242	26S proteasome non-ATPase regulatory subunit 3	PSMD3	27.0675	27.4578	26.3748	27.8642	27.9329	28.1211	24.5295	25.9256	27.7132	27.5188	27.7347	27.629	1.00604	2.00839	0.036661	0.164536	1.57138	2.97189	0.164047	0.797649	27	27	51.9	255
O95400	CD2 antigen cytoplasmic tail-binding protein 2	CD2BP2	22.6565	24.0969	19.3819	23.8627	24.7513	23.3734	23.7897	23.8658	20.4425	25.322	24.8901	23.7843	1.9507	3.86562	0.250317	0.412692	1.96615	3.90724	0.181768	0.797837	6	6	17.6	22
Q7Z5R6	Amyloid beta A4 precursor protein-binding family B member 1-interacting protein	APBB1IP	27.3073	28.1161	28.1288	27.7472	27.7317	27.696	27.6104	28.343	27.7666	28.5557	28.3504	28.3499	-0.125748	0.916529	0.668089	0.842178	0.51203	1.42606	0.0929719	0.797955	16	16	28.8	327
P27361	Mitogen-activated protein kinase 3	MAPK3	26.7481	26.782	25.7543	25.6563	25.9763	25.7581	25.6696	25.3566	25.5237	25.8729	26.0096	25.7208	-0.631267	0.645609	0.145645	0.349109	0.351138	1.27557	0.0462073	0.798139	13	9	34.8	127
Q9GZT8	Putative GTP cyclohydrolase 1 type 2 NIF3L1	NIF3L1	24.9853	24.533	25.4359	24.8203	26.1294	24.6173	25.8132	26.3596	25.355	25.7814	24.337	23.9631	0.20426	1.1521	0.724842	0.85133	-1.14875	0.451016	0.140314	0.798153	8	8	23.1	47
Q9UJA5	tRNA (adenine(58)-N(1))-methyltransferase non-catalytic subunit TRM6	TRMT6	22.5015	24.8171	24.4157	23.8361	23.8221	24.1097	19.3343	24.0924	22.7915	24.5439	24.7608	24.1247	0.0111872	1.00778	0.988356	0.993889	2.40374	5.29173	0.168535	0.798228	7	7	17.9	34
P46109	Crk-like protein	CRKL	27.1178	24.5299	25.6562	27.9554	26.9606	27.3716	25.5229	23.9758	25.4824	26.2623	25.7805	25.8596	1.66122	3.16284	0.107324	0.240459	0.973771	1.96397	0.140312	0.798306	11	11	48.5	129
Q7Z434	Mitochondrial antiviral-signaling protein	MAVS	19.3663	20.5156	20.794	19.9066	20.2053	20.8832	21.5629	21.6983	19.4933	22.1989	21.7469	22.6639	0.10641	1.07655	0.848942	0.92517	1.28507	2.43694	0.166579	0.798383	2	2	11.1	7
Q9HCE5	N6-adenosine-methyltransferase subunit METTL14	METTL14	23.6554	21.2538	22.5134	21.1948	22.9558	23.3056	22.5131	22.8113	23.7601	21.1082	21.824	22.7855	0.011205	1.0078	0.991179	0.995356	-1.12229	0.459364	0.141762	0.798458	3	3	6.8	10
P38606	V-type proton ATPase catalytic subunit A	ATP6V1A	27.6893	28.0635	27.6815	27.6228	27.7932	27.6014	26.2332	28.0704	27.4343	28.1853	28.24	28.2574	-0.138976	0.908164	0.376751	0.732946	0.981596	1.97465	0.142737	0.798505	22	22	39.9	383
P61088	Ubiquitin-conjugating enzyme E2 N	UBE2N	29.1031	28.5284	28.2244	29.1781	28.9071	28.9997	28.7522	28.122	28.9124	28.1118	28.2198	27.7485	0.409686	1.3284	0.203281	0.472945	-0.56879	0.674182	0.112244	0.798545	8	3	57.9	238
Q06330	Recombining binding protein suppressor of hairless	RBPJ	19.3773	22.8662	21.4662	22.7747	21.3712	23.1265	20.0111	20.827	20.656	20.7534	21.4318	22.9044	1.18753	2.27762	0.358903	0.542834	1.1985	2.29501	0.153574	0.798565	5	5	11	5
P02788	Lactotransferrin;Lactoferricin-H;Kaliocin-1;Lactoferroxin-A;Lactoferroxin-B;Lactoferroxin-C	LTF	21.5476	21.3121	20.0892	20.6863	21.5302	21.7329	21.6983	22.4231	21.7452	21.7608	20.7104	21.2299	0.333459	1.26003	0.579744	0.769696	-0.721851	0.606319	0.132649	0.79866	4	2	5.6	3
O43681	ATPase ASNA1	ASNA1	26.2615	25.1123	26.0495	25.5711	25.8787	26.2108	25.5793	26.0591	26.1667	26.2231	26.5665	26.3808	0.0791035	1.05636	0.852328	0.928603	0.4551	1.37088	0.0917542	0.798984	9	9	34.2	100
O15269	Serine palmitoyltransferase 1	SPTLC1	21.8393	22.3166	19.9241	23.6043	23.1597	23.2948	24.233	23.6926	23.3345	23.6942	21.8906	22.464	1.99298	3.98058	0.0550552	0.164559	-1.07043	0.476177	0.145209	0.799098	5	5	11.2	14
Q00613	Heat shock factor protein 1	HSF1	21.6978	22.2937	22.6589	23.6837	24.5698	23.4498	21.2714	20.8823	23.6269	20.3555	20.8637	20.1885	1.68426	3.21376	0.0188419	0.110092	-1.45762	0.364093	0.173418	0.799338	4	4	7.9	14
Q8N766	ER membrane protein complex subunit 1	EMC1	21.7384	21.262	21.7464	22.9852	22.5962	22.0366	20.076	21.5199	21.7859	21.9794	22.0018	22.5228	0.957067	1.94136	0.0397436	0.169936	1.04072	2.05725	0.136698	0.799409	3	3	3.7	6
Q9BRS2	Serine/threonine-protein kinase RIO1	RIOK1	19.617	20.5381	20.4879	20.9416	24.2375	21.4014	21.9734	21.2426	21.0466	20.7022	20.0993	21.0927	1.97914	3.94258	0.138897	0.270239	-0.78941	0.578581	0.122222	0.799434	3	3	5.8	5
P33316	Deoxyuridine 5-triphosphate nucleotidohydrolase, mitochondrial	DUT	25.9774	26.1645	26.7693	25.7764	25.599	26.3691	22.991	22.1813	24.5	23.979	24.3891	25.6714	-0.388885	0.76372	0.308549	0.566381	1.45574	2.74297	0.161695	0.799449	7	7	37.3	77
Q6IAA8	Ragulator complex protein LAMTOR1	LAMTOR1	21.6146	20.6587	20.3976	23.7576	24.3728	23.3081	21.3002	20.668	24.011	19.325	20.5595	20.4621	2.92254	7.5818	0.00372871	0.0530947	-1.87755	0.272145	0.162812	0.799616	3	3	29.8	23
P39656	Dolichyl-diphosphooligosaccharide--protein glycosyltransferase 48 kDa subunit	DDOST	25.6909	21.8861	23.4608	25.9659	24.6656	25.4763	23.923	24.3745	25.9842	21.5232	24.5403	22.6937	1.69	3.22657	0.221171	0.375199	-1.84149	0.279033	0.162848	0.799711	8	8	19.3	63
Q96C19	EF-hand domain-containing protein D2	EFHD2	29.2683	28.0285	29.0047	28.5323	28.5573	28.4812	30.9029	30.6917	31.3015	30.3911	30.1986	30.7224	-0.243574	0.84465	0.554184	0.769938	-0.528018	0.693507	0.0882326	0.799729	26	24	65.8	701
P23528	Cofilin-1	CFL1	34.182	33.305	34.137	33.5473	33.6432	33.3223	33.473	33.6937	33.7652	33.3176	33.2597	33.4248	-0.370384	0.773577	0.285321	0.552792	-0.309931	0.80668	0.0366219	0.799802	20	19	81.9	1763
Q9HA47	Uridine-cytidine kinase 1	UCK1	20.5955	20.9227	20.1964	22.1221	22.7876	21.5861	20.4138	20.9494	21.7979	19.5643	20.812	19.6168	1.59374	3.01831	0.0171759	0.110791	-1.05605	0.480947	0.139125	0.799803	2	1	7.6	3
P10809	60 kDa heat shock protein, mitochondrial	HSPD1	32.3906	32.0135	32.4473	33.3091	32.7862	32.9043	32.6009	32.5152	31.8104	33.3287	32.7593	32.786	0.716098	1.64273	0.0265482	0.169077	0.649194	1.56829	0.105642	0.799824	47	47	82.2	2376
Q8TC07	TBC1 domain family member 15	TBC1D15	28.9886	29.7028	30.792	27.7321	27.986	27.9936	28.3375	28.3628	28.4163	28.2892	27.7044	27.7781	-1.92389	0.263543	0.0223414	0.113555	-0.448355	0.732878	0.0728355	0.799889	12	12	18.4	234
P50570	Dynamin-2	DNM2	28.692	28.2647	28.5092	27.8668	27.8745	28.1987	28.6205	28.5464	28.3382	28.0036	28.3516	28.1087	-0.508646	0.702882	0.0369472	0.228224	-0.34702	0.786206	0.0598046	0.799986	29	29	32.8	512
Q96L92	Sorting nexin-27	SNX27	25.6679	26.5283	25.8848	24.5985	25.3626	25.0527	25.4213	25.1779	25.2198	25.0516	25.0249	24.7475	-1.02235	0.492314	0.0398702	0.169666	-0.331679	0.794611	0.0541353	0.800153	13	12	29.9	136
Q7L5D6	Golgi to ER traffic protein 4 homolog	GET4	22.4321	22.6514	21.2214	20.9166	20.2646	21.8433	22.0388	21.2709	22.55	23.6466	24.0323	22.0233	0	1	1	1	1.28083	2.42979	0.149475	0.800384	2	2	7.6	18
P09693	T-cell surface glycoprotein CD3 gamma chain	CD3G	24.8208	24.4686	26.2601	23.8466	22.2192	22.3414	22.1369	24.4653	25.2996	21.7517	19.5163	23.2933	-2.38073	0.192012	0.0347776	0.13494	-2.44679	0.183418	0.166417	0.800539	5	5	28	17
Q9Y3B2	Exosome complex component CSL4	EXOSC1	22.2284	20.5013	21.3772	22.7709	21.0598	22.1835	20.8369	21.8332	22.5132	20.6548	21.2252	20.1072	0.635731	1.55372	0.419699	0.626947	-1.06535	0.477857	0.142195	0.800603	2	2	11.8	7
Q8NB90	Spermatogenesis-associated protein 5	SPATA5	23.5892	20.6549	23.9955	24.1231	22.2239	24.3991	23.0121	23.186	23.7097	22.6669	22.9891	22.709	0.835501	1.78448	0.542007	0.712276	-0.514273	0.700146	0.091691	0.800615	7	6	9.7	12
P01130	Low-density lipoprotein receptor	LDLR	21.2302	21.7166	20.6246	21.2444	21.022	22.6013	20.0856	19.4854	21.0489	22.1702	21.5067	20.5258	0.432135	1.34923	0.501763	0.704321	1.19424	2.28824	0.144605	0.800754	5	5	7	10
O43772	Mitochondrial carnitine/acylcarnitine carrier protein	SLC25A20	22.511	20.4797	20.3265	21.1605	20.5901	21.587	20.8253	21.3017	24.3608	19.6358	20.4705	20.5886	0.00682513	1.00474	0.993273	0.99685	-1.93097	0.262253	0.167719	0.800869	4	4	13.3	9
P18206	Vinculin	VCL	30.118	30.3024	30.9195	29.2305	29.5698	29.613	31.5508	31.1613	31.0543	30.5232	30.8165	31.0048	-0.975559	0.508543	0.0227248	0.142155	-0.473958	0.719987	0.0827802	0.801069	77	77	65.9	1644
Q96D96	Voltage-gated hydrogen channel 1	HVCN1	20.6275	20.1059	20.2313	19.703	19.5991	20.0536	21.452	20.7303	22.6145	20.0058	20.9128	20.5255	0	1	1	1	-1.11758	0.460866	0.140153	0.801186	2	2	11.7	13
P17028	Zinc finger protein 24	ZNF24	21.5143	21.1223	21.6393	23.3886	24.0276	23.7418	20.89	20.5909	21.4932	21.8202	22.0608	21.1937	2.29403	4.90424	0.000687391	0.0464889	0.700157	1.62468	0.131713	0.80134	5	5	17.4	12
Q9BUT1	3-hydroxybutyrate dehydrogenase type 2	BDH2	26.7546	25.6792	25.9981	26.3192	25.9881	25.3679	21.0448	24.4258	25.6463	26.2901	26.0455	25.7177	-0.252239	0.839592	0.583567	0.78027	2.31216	4.96626	0.170647	0.801498	6	6	31.8	82
Q9H7Z7	Prostaglandin E synthase 2;Prostaglandin E synthase 2 truncated form	PTGES2	21.5773	21.7064	20.1247	21.6491	21.3933	21.3891	21.5834	21.5268	22.5336	23.8152	23.1451	22.0194	0.341031	1.26666	0.543536	0.746392	1.11196	2.16139	0.146053	0.80166	4	4	16.2	9
P09211	Glutathione S-transferase P	GSTP1	28.6364	27.4303	26.9702	28.9993	27.8451	28.8787	26.6282	26.8314	27.945	28.03	27.8683	27.9043	0.895389	1.86011	0.220483	0.41335	0.799377	1.74035	0.124494	0.801665	13	13	67.1	327
Q15366	Poly(rC)-binding protein 2	PCBP2	27.5236	27.109	27.8347	27.9359	27.9196	28.5613	23.5929	24.8504	27.2027	26.0352	28.4344	27.5611	0.649869	1.56903	0.0946727	0.280453	2.12821	4.37175	0.168873	0.801703	13	6	44.1	83
Q13588	GRB2-related adapter protein;GRB2-related adapter protein-like	GRAP	24.0908	21.6806	22.2423	22.6606	22.3198	19.9486	21.1555	21.2389	20.8088	21.7937	21.5303	21.2774	-1.0282	0.490322	0.411074	0.596556	0.466053	1.38133	0.0790931	0.801957	4	4	17.1	6
Q9Y3Z3	Deoxynucleoside triphosphate triphosphohydrolase SAMHD1	SAMHD1	32.5221	32.5792	32.7019	31.9042	31.7747	31.8654	32.4128	31.8811	31.9848	31.659	31.451	31.7928	-0.752981	0.593376	0.000326438	0.0605	-0.458655	0.727664	0.0739392	0.802024	44	44	65.8	1593
P49368	T-complex protein 1 subunit gamma	CCT3	30.7726	30.225	30.4286	31.1221	31.1835	31.3	30.4433	31.0598	30.2537	31.3875	31.279	30.8901	0.726425	1.65453	0.0124374	0.137189	0.599953	1.51567	0.104244	0.802131	38	38	63.1	1158
Q9NX55	Huntingtin-interacting protein K	HYPK	21.6822	22.5841	20.4819	24.3206	19.6577	20.7751	20.2355	20.4445	22.2022	22.0734	23.7608	21.6828	0.0017306	1.0012	0.999153	0.999689	1.5449	2.91784	0.158288	0.802155	4	4	43.4	8
Q9NRX1	RNA-binding protein PNO1	PNO1	20.3894	20.4655	19.9789	20.0082	22.152	21.6066	23.746	20.508	20.7937	24.2113	23.8118	22.7262	0	1	1	1	1.90052	3.73348	0.166741	0.803195	2	2	8.3	5
P36957	Dihydrolipoyllysine-residue succinyltransferase component of 2-oxoglutarate dehydrogenase complex, mitochondrial	DLST	29.7745	29.5228	30.0085	28.9796	29.0176	29.1019	29.5031	28.1747	29.5623	27.9531	27.6378	28.6444	-0.7356	0.600568	0.00708674	0.116368	-1.0016	0.499446	0.138206	0.803228	13	13	28.7	403
Q9HBI0	Gamma-parvin	PARVG	22.4085	21.3969	21.1247	23.2891	21.1084	21.2159	21.489	21.7492	22.2813	22.3056	22.3322	23.5711	0.227773	1.17103	0.792505	0.884702	0.896477	1.86151	0.134089	0.803977	2	2	7.9	9
Q9BUP3	Oxidoreductase HTATIP2	HTATIP2	29.7615	21.0894	30.7184	30.3368	30.5454	30.8806	21.1187	20.1314	29.9307	29.9887	28.4275	27.441	3.39785	10.5403	0.330011	0.490798	4.89216	29.6952	0.201272	0.804881	5	5	21.1	26
Q92879	CUGBP Elav-like family member 1	CELF1	22.7419	20.4275	23.047	24.748	21.0176	24.4931	20.2848	21.7734	22.1874	22.2078	22.1773	23.803	1.34743	2.54458	0.408308	0.582898	1.31419	2.48663	0.170971	0.806388	5	4	13	14
P09913	Interferon-induced protein with tetratricopeptide repeats 2	IFIT2	20.6179	24.0236	22.6068	25.7115	24.7579	26.1737	22.9808	22.8112	21.6961	23.2342	23.6764	23.0061	3.13159	8.764	0.0432006	0.138222	0.80953	1.75264	0.14535	0.807255	11	11	20.1	33
Q13813	Spectrin alpha chain, non-erythrocytic 1	SPTAN1	28.2595	28.0222	28.3987	26.8679	27.2178	26.5234	29.3438	28.578	27.8444	27.6191	27.8665	27.8796	-1.35706	0.390377	0.00403831	0.0760537	-0.800315	0.574224	0.143802	0.807533	57	57	26.7	325
P19878	Neutrophil cytosol factor 2	NCF2	18.6969	21.7355	21.0477	21.4021	19.1762	18.7112	20.1737	18.1935	19.0276	17.9522	17.4313	18.619	-0.730186	0.602826	0.587396	0.751522	-1.13076	0.456675	0.166268	0.807837	28	28	54.4	246
O00629	Importin subunit alpha-3	KPNA4	25.4991	26.1482	22.5283	26.2528	25.9807	25.6764	21.2346	23.0788	24.9361	24.5171	24.4589	25.7938	1.24477	2.36981	0.331227	0.515927	1.84009	3.58032	0.186011	0.807933	9	5	15.2	65
P23588	Eukaryotic translation initiation factor 4B	EIF4B	27.3953	26.9963	27.8994	27.7838	27.9821	28.0232	28.1453	27.857	27.134	28.1636	28.2861	28.5401	0.499324	1.41355	0.139769	0.3702	0.617835	1.53457	0.126214	0.80821	17	17	27.8	300
P24723	Protein kinase C eta type	PRKCH	26.2022	26.6679	25.8339	25.7598	25.8172	25.8137	26.2531	26.2819	26.0684	26.7272	26.6283	26.3137	-0.437783	0.738268	0.144743	0.402349	0.355263	1.27922	0.0659949	0.808211	8	8	15.7	86
P09669	Cytochrome c oxidase subunit 6C	COX6C	22.9127	21.3375	20.4761	22.9972	21.5039	23.5043	20.969	22.4519	23.2247	21.3348	21.2103	20.5556	1.09307	2.13328	0.306126	0.496066	-1.18163	0.440853	0.168839	0.80823	2	2	20	6
Q14103	Heterogeneous nuclear ribonucleoprotein D0	HNRNPD	30.4831	29.4169	30.8173	29.2864	29.2901	29.4582	30.0537	30.3241	30.2444	29.8194	30.0616	29.5276	-0.8942	0.538045	0.103796	0.26678	-0.404513	0.755491	0.0806766	0.808637	14	13	35.5	483
P21333	Filamin-A	FLNA	34.4347	34.09	34.4265	33.9264	33.481	33.6805	35.2366	34.0991	35.194	34.0023	34.1101	34.2911	-0.621099	0.650175	0.0224162	0.169787	-0.708728	0.611859	0.136909	0.809374	143	132	67.2	6897
Q96KP4	Cytosolic non-specific dipeptidase	CNDP2	30.3274	29.1084	29.8988	29.9774	30.08	30.0135	29.7725	29.2859	29.8641	29.2766	29.3026	29.0037	0.245442	1.18546	0.530956	0.758197	-0.446529	0.733806	0.0930241	0.809642	21	21	54.7	553
Q8N8J7	Uncharacterized protein C4orf32	C4orf32	21.1455	20.1624	20.6128	21.3348	20.0282	20.6125	20.6966	21.0056	20.6099	20.2999	20.6042	19.7919	0.0182622	1.01274	0.971038	0.984799	-0.538664	0.688408	0.112463	0.809706	2	2	14.4	3
Q9NR56	Muscleblind-like protein 1;Muscleblind-like protein 2	MBNL1	27.2448	27.4667	26.7529	26.9711	26.9029	26.7155	25.44	26.3632	25.987	26.4233	26.549	26.4469	-0.291665	0.816959	0.263426	0.564893	0.543043	1.45704	0.115412	0.810734	8	8	18.3	76
O75955	Flotillin-1	FLOT1	22.0968	22.3728	22.3355	22.8518	22.3043	22.5909	20.6912	22.3307	24.7059	23.7472	24.6155	25.2649	0.313932	1.24309	0.156467	0.46815	1.9666	3.90846	0.18951	0.810794	5	5	10.8	38
O14735	CDP-diacylglycerol--inositol 3-phosphatidyltransferase	CDIPT	24.0073	20.7781	21.5216	22.143	19.9205	21.5383	24.3328	21.1727	23.8014	21.8107	21.7052	20.8757	-0.901713	0.535251	0.487502	0.669273	-1.63842	0.321208	0.183722	0.811013	2	2	9.9	9
P35613	Basigin	BSG	25.4004	25.635	25.5751	26.8635	26.5114	27.4838	20.1311	23.9596	27.3366	26.9711	26.7137	27.3264	1.41605	2.66854	0.00842748	0.0881397	3.19465	9.15557	0.200926	0.811097	6	6	23.1	109
P53611	Geranylgeranyl transferase type-2 subunit beta	RABGGTB	27.0458	28.1209	27.734	26.5595	26.9005	26.4948	20.8804	20.5697	27.5557	24.5623	28.3316	27.8124	-0.981926	0.506303	0.0441338	0.175688	3.90017	14.9303	0.203128	0.811234	3	3	8.8	37
O00203	AP-3 complex subunit beta-1	AP3B1	21.9373	23.1485	21.6961	21.6602	24.3165	22.6887	22.7658	21.0854	26.5739	21.772	19.5381	21.0275	0.627815	1.54522	0.521391	0.703838	-2.69582	0.15434	0.198573	0.81194	14	14	12.9	47
Q15418	Ribosomal protein S6 kinase alpha-1	RPS6KA1	23.9333	24.2365	23.306	23.9626	24.4069	24.1032	25.164	23.732	23.6311	23.4979	22.8814	23.3923	0.332305	1.25902	0.335379	0.607133	-0.91848	0.529066	0.158337	0.812514	17	10	26.3	37
P09769	Tyrosine-protein kinase Fgr	FGR	20.7524	20.3557	19.7411	20.0312	20.6979	21.3478	20.9355	20.3748	22.3441	19.8679	19.9033	20.6608	0	1	1	1	-1.07408	0.474974	0.168776	0.817005	4	4	8.9	7
Q7L1Q6	Basic leucine zipper and W2 domain-containing protein 1	BZW1	27.1443	27.1921	26.2851	28.1148	28.0593	28.0184	24.3873	26.2719	27.284	28.0076	27.7271	26.709	1.19033	2.28205	0.0158514	0.116357	1.50012	2.82866	0.184247	0.817008	18	17	35.1	239
P20700	Lamin-B1	LMNB1	31.1997	31.4003	31.099	29.678	30.6941	29.856	33.0097	31.9088	31.5942	31.6024	31.1967	31.3443	-1.15698	0.44845	0.0237121	0.137467	-0.789768	0.578437	0.150742	0.817429	30	26	43	354
Q15102	Platelet-activating factor acetylhydrolase IB subunit gamma	PAFAH1B3	26.98	27.2752	26.6856	26.6975	26.971	26.468	22.9882	24.1173	25.6869	23.1456	23.4323	21.5938	-0.268098	0.830414	0.297128	0.604809	-1.54023	0.343831	0.187046	0.818296	8	8	39.4	114
O15067	Phosphoribosylformylglycinamidine synthase	PFAS	25.3048	24.1415	21.6175	27.7679	27.9027	27.337	22.497	25.2643	25.4601	25.5221	25.5886	27.8757	3.98126	15.7935	0.0224757	0.100647	1.92168	3.78864	0.193358	0.818737	21	21	16.2	131
Q567U6	Coiled-coil domain-containing protein 93	CCDC93	24.2952	25.8827	25.4493	24.0943	24.6313	23.8838	25.7425	25.3774	24.9836	24.0771	25.2187	24.664	-1.00592	0.497952	0.126989	0.284886	-0.714567	0.609388	0.145301	0.819644	12	12	20.9	100
P11169	Solute carrier family 2, facilitated glucose transporter member 3;Solute carrier family 2, facilitated glucose transporter member 14	SLC2A3	22.3873	20.401	20.6206	23.9761	22.1511	22.9848	20.8476	20.2339	21.4989	24.0616	24.9491	20.3328	1.90108	3.73493	0.0814513	0.202246	2.25437	4.77126	0.197603	0.820093	4	4	7.3	21
O15541	RING finger protein 113A	RNF113A	21.9076	21.0783	21.8047	21.1011	20.558	22.8694	20.4436	21.291	23.4336	19.9786	20.4204	20.4349	-0.0873553	0.941247	0.91231	0.952804	-1.44478	0.367348	0.184563	0.820429	3	3	9.3	6
Q9H7D7	WD repeat-containing protein 26	WDR26	20.9384	20.2373	21.451	20.7351	22.889	22.5043	21.0983	20.0256	21.9811	20.0322	20.3996	19.6164	1.16727	2.24586	0.194954	0.362753	-1.01892	0.493486	0.1696	0.823856	3	3	5.7	8
P47929	Galectin-7	LGALS7	21.0382	20.9476	21.2176	20.1225	20.4972	20.9397	21.0043	22.5195	19.9876	22.6699	22.5298	21.966	0	1	1	1	1.2181	2.3264	0.187183	0.824157	2	2	14	3
Q53H82	Beta-lactamase-like protein 2	LACTB2	24.3079	22.241	21.7305	23.1823	23.3212	24.6419	21.2093	23.3011	21.9244	22.7597	23.0268	24.6439	0.955307	1.93899	0.355394	0.54822	1.33188	2.5173	0.192391	0.824261	7	7	26.4	31
Q9UHJ6	Sedoheptulokinase	SHPK	24.1244	21.3729	19.319	23.6867	23.065	22.8446	20.9203	20.2437	22.7821	22.2381	22.3751	23.184	1.59333	3.01745	0.323056	0.498953	1.2837	2.43463	0.190053	0.82435	5	5	14.6	15
Q15056	Eukaryotic translation initiation factor 4H	EIF4H	26.838	26.7773	25.9323	27.1414	27.366	27.3057	24.6069	26.6926	26.4855	26.9924	26.8795	27.1367	0.755173	1.68783	0.0654961	0.234398	1.07452	2.10602	0.182768	0.824559	12	12	48.8	126
P36406	E3 ubiquitin-protein ligase TRIM23	TRIM23	28.8502	21.0255	23.844	28.3443	20.7161	27.8206	21.669	20.9591	24.9466	20.5498	20.7897	20.5767	1.05374	2.0759	0.769465	0.856589	-1.88613	0.270532	0.200067	0.824652	2	2	5.6	5
P34949	Mannose-6-phosphate isomerase	MPI	26.6859	26.7838	23.0843	26.2415	25.9823	26.4141	24.252	25.3023	25.7971	25.7251	25.8235	26.2595	0.694641	1.61848	0.60059	0.766356	0.818886	1.76404	0.166073	0.824754	8	8	26.7	64
O15357	Phosphatidylinositol 3,4,5-trisphosphate 5-phosphatase 2	INPPL1	22.1951	20.1896	20.5395	22.4024	22.4651	21.9339	21.2579	22.2237	22.3282	25.0865	21.886	23.4138	1.29243	2.4494	0.113901	0.261916	1.52548	2.87882	0.196374	0.825042	6	5	5	11
Q12918	Killer cell lectin-like receptor subfamily B member 1	KLRB1	20.1608	21.1484	20.4424	20.0586	21.1511	19.734	21.0593	24.0489	23.7439	21.4643	20.4502	21.9847	0	1	1	1	-1.65098	0.318424	0.191384	0.825061	2	2	7.6	5
Q9UHD9	Ubiquilin-2	UBQLN2	25.3207	20.0454	23.427	26.3042	24.3979	26.3166	21.9594	21.5069	21.7834	22.9224	21.9851	26.1312	2.74191	6.68955	0.175849	0.303653	1.92968	3.80971	0.201038	0.825097	10	5	23.6	35
P28331	NADH-ubiquinone oxidoreductase 75 kDa subunit, mitochondrial	NDUFS1	27.9736	28.4628	28.6498	27.2045	27.3757	27.0558	28.5093	27.7916	28.0374	27.2467	27.755	27.7716	-1.15004	0.450613	0.00657968	0.0897759	-0.521711	0.696545	0.127645	0.825236	29	29	42.4	431
P50148	Guanine nucleotide-binding protein G(q) subunit alpha	GNAQ	23.1407	23.9089	23.0189	23.5247	23.3125	24.0751	20.3096	22.7896	20.9245	23.1166	22.9366	21.9282	0.281276	1.21527	0.477736	0.715177	1.31921	2.49529	0.188136	0.825325	7	7	26.2	55
P63244	Guanine nucleotide-binding protein subunit beta-2-like 1;Guanine nucleotide-binding protein subunit beta-2-like 1, N-terminally processed	GNB2L1	30.3515	29.962	29.4787	30.6132	30.2289	30.2318	27.7876	28.6329	29.4573	29.7543	29.3201	29.3418	0.427232	1.34465	0.205453	0.469717	0.846112	1.79765	0.167361	0.825327	15	15	52.1	540
Q13347	Eukaryotic translation initiation factor 3 subunit I	EIF3I	27.8277	28.4707	27.7924	27.8722	28.1536	27.9484	28.5562	27.9895	27.5503	28.7513	28.5992	28.4605	-0.0388686	0.973418	0.877124	0.945419	0.571678	1.48625	0.132271	0.825562	12	12	47.7	274
O95571	Persulfide dioxygenase ETHE1, mitochondrial	ETHE1	28.4247	26.3781	27.631	28.0243	27.5678	27.551	26.9889	26.1451	27.6764	26.3209	26.3975	25.3064	0.236406	1.17805	0.720488	0.84615	-0.92851	0.525401	0.175907	0.825753	6	6	28.3	182
O14626	Probable G-protein coupled receptor 171	GPR171	19.539	21.155	20.6371	20.3942	20.3518	20.3273	21.6296	20.6972	20.2204	21.624	21.3138	23.6054	0	1	1	1	1.33199	2.5175	0.18318	0.825764	2	2	8.2	5
Q15121	Astrocytic phosphoprotein PEA-15	PEA15	24.2346	21.492	19.8133	25.8355	23.7976	22.6009	22.3852	22.1463	19.7594	25.2912	21.4853	23.7957	2.23136	4.69576	0.234993	0.384036	2.0938	4.26871	0.206081	0.825975	5	5	53.1	31
Q12906	Interleukin enhancer-binding factor 3	ILF3	26.6894	28.5948	28.4256	26.7676	27.5913	26.8712	25.4733	27.3583	27.5913	25.4929	25.454	26.1444	-0.826596	0.563858	0.279697	0.484724	-1.11058	0.463108	0.1913	0.826066	23	20	28.4	234
Q9Y697	Cysteine desulfurase, mitochondrial	NFS1	25.6632	25.6855	25.0115	25.4046	25.5158	25.2566	24.4013	25.5605	26.0464	23.2535	24.8386	24.6257	-0.061039	0.958574	0.806641	0.921494	-1.09678	0.467559	0.190341	0.826159	11	11	27.4	68
Q7Z6B0	Coiled-coil domain-containing protein 91	CCDC91	24.2423	20.0615	22.3402	23.5437	23.9556	23.6386	23.6269	26.2837	23.9674	23.3605	22.662	23.7498	1.49797	2.82445	0.285097	0.460646	-1.36857	0.387275	0.200254	0.826529	5	5	8.4	14
Q7KZI7	Serine/threonine-protein kinase MARK2	MARK2	24.0486	25.2474	24.6468	24.4817	25.0175	24.4498	22.9626	24.6354	23.7525	24.2921	25.0608	24.6865	0.00207965	1.00144	0.996021	0.997446	0.896292	1.86128	0.167108	0.826686	11	8	17.6	43
P31785	Cytokine receptor common subunit gamma	IL2RG	22.9382	20.8243	21.8084	23.7611	22.3534	23.8656	20.4767	20.4604	22.0397	20.2365	20.319	19.6323	1.46976	2.76976	0.133173	0.274897	-0.929693	0.52497	0.176246	0.826718	4	4	13.8	9
P78362	SRSF protein kinase 2;SRSF protein kinase 2 N-terminal;SRSF protein kinase 2 C-terminal	SRPK2	19.6043	23.2458	19.8606	20.4807	23.3741	24.7884	20.8042	20.8461	22.4924	26.5628	23.9175	21.0665	1.97745	3.93796	0.316165	0.485848	2.46799	5.53272	0.216094	0.826786	3	2	4.8	3
Q86YS6	Ras-related protein Rab-43	RAB43	20.0813	20.8185	22.0256	21.7742	21.7818	21.3699	20.7289	20.0452	20.3086	21.1707	20.4044	21.8025	0.666845	1.5876	0.316372	0.531735	0.764994	1.69936	0.16478	0.826807	2	2	9	2
P19474	E3 ubiquitin-protein ligase TRIM21	TRIM21	24.2357	26.6339	25.8619	25.7691	26.639	26.3929	23.1805	25.4629	25.3156	26.0797	26.0756	25.4374	0.689824	1.61309	0.411272	0.615157	1.21125	2.31538	0.189774	0.82685	13	13	29.1	82
Q9H9G7	Protein argonaute-3	AGO3	19.7732	21.4425	21.0384	20.3708	20.3568	22.1491	19.5794	20.8242	21.4561	21.6289	21.009	23.4341	0.207525	1.15471	0.803124	0.893366	1.4041	2.64653	0.198786	0.826942	6	1	8	3
P25705	ATP synthase subunit alpha, mitochondrial	ATP5A1	32.8605	32.5312	33.0821	32.6221	32.2049	32.3158	32.5315	32.5322	32.7323	32.4393	32.3297	32.0308	-0.44369	0.735252	0.0940557	0.325441	-0.332036	0.794415	0.0754976	0.826944	31	31	52.4	2579
Q03519	Antigen peptide transporter 2	TAP2	24.6743	23.5581	22.1178	26.9791	25.0355	24.3665	26.8596	23.168	27.0422	27.7357	27.185	27.9427	2.01033	4.02874	0.135559	0.265673	1.93117	3.81364	0.206485	0.827003	11	11	15.6	98
P11717	Cation-independent mannose-6-phosphate receptor	IGF2R	26.1697	25.3867	26.71	25.8593	26.239	26.2649	28.1447	25.8985	27.3952	28.049	28.0785	28.5609	0.0322584	1.02261	0.94047	0.969412	1.08335	2.11895	0.186759	0.827165	37	37	17.5	234
P00387	NADH-cytochrome b5 reductase 3;NADH-cytochrome b5 reductase 3 membrane-bound form;NADH-cytochrome b5 reductase 3 soluble form	CYB5R3	22.5612	20.9424	21.2307	22.1855	22.5538	22.9493	20.7846	23.5894	23.5755	21.1217	21.787	20.4018	0.984751	1.97897	0.145157	0.309121	-1.54627	0.342394	0.202245	0.827178	4	4	15.6	9
Q15404	Ras suppressor protein 1	RSU1	24.0985	24.5958	24.004	24.5454	24.8783	24.6973	24.5037	23.6053	24.0225	25.0723	24.3043	24.6205	0.474216	1.38916	0.0840387	0.304195	0.62188	1.53888	0.14325	0.827276	9	9	29.6	97
O43765	Small glutamine-rich tetratricopeptide repeat-containing protein alpha	SGTA	26.4047	26.8979	27.4923	27.1831	27.3102	26.9127	26.7828	27.2519	25.9735	27.0232	27.7016	27.4543	0.203747	1.15169	0.576506	0.785198	0.723632	1.65133	0.162091	0.827303	9	9	30.7	144
P60953	Cell division control protein 42 homolog	CDC42	27.1461	26.821	26.2315	27.0409	27.5703	27.718	26.9943	28.0668	27.5367	28.114	27.9819	28.2227	0.710177	1.636	0.103147	0.282096	0.573619	1.48825	0.14494	0.827534	6	5	42.4	132
A3KN83	Protein strawberry notch homolog 1	SBNO1	19.8399	22.2367	21.2994	20.9144	21.4846	20.333	20.2791	21.0696	20.9618	20.1896	20.4294	20.1574	-0.214707	0.861721	0.79484	0.88629	-0.511377	0.701553	0.122653	0.82765	2	2	1.4	3
P24534	Elongation factor 1-beta	EEF1B2	27.8478	26.3511	27.9509	29.1664	28.2104	28.7886	23.3294	25.5226	26.8501	27.6517	25.7778	27.6544	1.33852	2.52892	0.0847418	0.222389	1.79395	3.46763	0.209822	0.827771	9	8	55.6	205
P51114	Fragile X mental retardation syndrome-related protein 1	FXR1	25.2107	25.9333	25.7984	25.7512	26.1105	26.235	25.9328	25.4946	25.4836	25.674	26.6917	26.3593	0.384764	1.30565	0.220233	0.498035	0.604683	1.52064	0.144599	0.827975	11	9	22.4	118
P08865	40S ribosomal protein SA	RPSA	29.7217	29.9707	28.9858	30.2165	30.0252	30.0389	29.2533	29.6038	29.075	29.9015	29.8718	29.4713	0.534122	1.44806	0.151727	0.376648	0.437522	1.35428	0.103563	0.828013	11	11	45.1	377
Q6JBY9	CapZ-interacting protein	RCSD1	28.2199	26.9986	29.3551	27.1034	27.3348	27.4482	30.1716	29.6385	28.8257	29.0122	28.9402	28.5076	-0.895737	0.537473	0.262804	0.462034	-0.725263	0.604887	0.160677	0.828074	18	18	63	368
O75179	Ankyrin repeat domain-containing protein 17	ANKRD17	20.4579	20.7375	20.708	19.9941	21.3917	19.9301	21.3981	22.0873	21.1101	21.2284	20.8721	20.6934	0	1	1	1	-0.600541	0.659507	0.142719	0.828161	7	1	3.5	1
O14641	Segment polarity protein dishevelled homolog DVL-2	DVL2	20.4973	21.1876	19.5833	21.2554	20.6393	22.6078	21.8566	22.4539	19.8908	22.8906	22.2561	22.8104	1.07809	2.11124	0.221022	0.402936	1.25195	2.38163	0.192445	0.828571	2	2	4.2	3
Q9H832	Ubiquitin-conjugating enzyme E2 Z	UBE2Z	25.6495	25.4851	25.134	25.5268	25.6642	25.6968	25.1173	21.2693	24.6895	25.6671	25.9111	25.1458	0.206378	1.15379	0.268372	0.624022	1.88264	3.68749	0.203087	0.82858	10	10	30.5	67
Q9Y6D5	Brefeldin A-inhibited guanine nucleotide-exchange protein 2	ARFGEF2	21.7128	20.5347	20.4622	21.5681	21.05	22.1304	20.2137	20.8895	22.8657	19.1242	21.0744	19.0947	0.679582	1.60168	0.254681	0.471586	-1.55854	0.339494	0.205013	0.828705	4	2	2.5	7
Q92844	TRAF family member-associated NF-kappa-B activator	TANK	23.4576	21.2853	21.4996	23.3456	23.8223	23.3128	23.818	23.5824	23.7801	23.8027	22.0411	22.7002	1.41274	2.66242	0.117672	0.26197	-0.878845	0.543803	0.16567	0.828836	6	6	17.6	16
Q96SZ5	2-aminoethanethiol dioxygenase	ADO	22.8977	22.3468	22.9947	24.2325	24.4738	24.7372	25.0327	24.8256	23.5815	25.2122	25.0745	25.6064	1.7347	3.3281	0.0022277	0.0579184	0.817781	1.76269	0.163911	0.828932	7	7	29.3	32
O75223	Gamma-glutamylcyclotransferase	GGCT	25.5947	25.1541	25.9069	21.7877	23.0622	25.0124	21.613	25.889	24.8175	26.3662	26.2833	25.5514	-2.26448	0.208125	0.0783381	0.190978	1.96047	3.89189	0.208959	0.828939	6	6	37.8	56
P37198	Nuclear pore glycoprotein p62	NUP62	23.8354	21.4894	24.1853	25.2328	24.83	25.8227	20.6548	20.1329	23.8982	22.5588	23.2625	25.6577	2.12513	4.36242	0.0762547	0.189158	2.2644	4.80455	0.207031	0.829206	6	6	12.5	20
Q9BRQ0	Pygopus homolog 2	PYGO2	23.4832	21.4166	24.2142	23.1623	23.8634	23.1026	20.7773	23.0087	23.6936	21.9533	19.5253	20.9241	0.33813	1.26412	0.718128	0.83591	-1.69228	0.309438	0.207628	0.829345	3	3	10.1	15
P27986	Phosphatidylinositol 3-kinase regulatory subunit alpha	PIK3R1	28.0224	28.4795	27.738	26.7158	27.2469	27.1465	28.7966	28.8824	28.0751	28.1362	28.0523	28.0571	-1.04358	0.485122	0.018183	0.13194	-0.502857	0.705708	0.12252	0.829504	26	25	34.1	283
P55809	Succinyl-CoA:3-ketoacid coenzyme A transferase 1, mitochondrial	OXCT1	28.8593	29.1534	29.0498	28.0962	28.6714	28.2532	28.6492	29.1611	28.7148	28.4909	28.4042	28.5059	-0.680541	0.623931	0.0239357	0.168831	-0.374694	0.771269	0.0842314	0.829784	14	14	26.9	299
P17900	Ganglioside GM2 activator;Ganglioside GM2 activator isoform short	GM2A	20.4109	21.4026	20.3885	21.3667	22.4744	21.6739	20.5584	20.0462	22.1667	22.161	21.4352	22.8643	1.10432	2.14998	0.0785054	0.224109	1.22968	2.34515	0.181184	0.829856	4	4	17.1	10
Q9NVA2	Septin-11	SEPT11	26.4389	27.8365	27.5149	26.3559	27.0045	26.074	28.2686	27.8213	27.87	27.4477	27.8929	27.23	-0.785282	0.580239	0.194536	0.392806	-0.463075	0.725438	0.127192	0.830137	17	6	39.6	178
O00478	Butyrophilin subfamily 3 member A3	BTN3A3	26.3844	26.0415	23.5689	25.6612	25.6478	25.6881	26.0663	25.7621	26.6268	25.7536	25.6057	23.5299	0.334123	1.26061	0.725527	0.842004	-1.18866	0.43871	0.193431	0.830151	11	5	21.7	101
Q9BVT8	Transmembrane and ubiquitin-like domain-containing protein 1	TMUB1	19.8372	22.1018	20.6908	22.386	20.4655	20.0002	23.9442	20.7548	19.5237	22.9519	24.1613	23.3766	0.0739632	1.0526	0.943718	0.965866	2.08906	4.25471	0.200381	0.830195	2	2	8.9	5
Q9UBW5	Bridging integrator 2	BIN2	28.2278	28.5856	29.3808	27.4472	27.9717	27.6973	28.5832	28.8086	29.1962	27.9383	28.5118	28.5605	-1.02599	0.491073	0.0512997	0.18563	-0.525799	0.694574	0.121529	0.830297	20	18	44.6	496
Q14974	Importin subunit beta-1	KPNB1	27.6207	26.9337	27.8765	28.5942	28.4762	28.7457	27.6059	28.0204	28.9151	29.0076	28.7093	28.9195	1.12838	2.18613	0.0181011	0.125577	0.698282	1.62257	0.15287	0.830316	26	26	32.9	395
Q9Y5B9	FACT complex subunit SPT16	SUPT16H	21.0212	21.1982	21.7296	20.3469	22.8535	20.328	19.9237	20.4003	20.5619	20.6821	20.6176	20.9166	-0.140224	0.907378	0.879121	0.933169	0.443445	1.35985	0.104649	0.830507	3	3	3.2	10
O15160	DNA-directed RNA polymerases I and III subunit RPAC1	POLR1C	23.9002	26.1651	25.4651	26.3533	26.717	26.4505	21.472	25.5005	25.2085	25.2188	26.3937	26.5242	1.33013	2.51425	0.121405	0.265899	1.98526	3.95934	0.21861	0.830889	9	9	36.1	77
Q96SB4	SRSF protein kinase 1	SRPK1	19.8127	20.8123	21.0012	19.6681	23.4591	22.3081	22.7083	20.7219	22.5083	20.1927	20.5115	21.5761	1.2697	2.41111	0.342918	0.52601	-1.21941	0.429458	0.182692	0.830913	3	2	6	5
Q92973	Transportin-1	TNPO1	22.9727	21.9611	24.1336	23.5811	23.9998	24.0304	21.0391	23.3253	22.0609	24.0269	23.2715	22.7049	0.847963	1.79996	0.258408	0.460533	1.19272	2.28583	0.19355	0.831032	10	8	12.9	30
P53396	ATP-citrate synthase	ACLY	27.3766	26.6228	25.252	28.9135	28.7381	28.8895	28.9412	27.4638	28.6602	29.211	29.1169	29.1043	2.42989	5.38852	0.0176582	0.0984296	0.789012	1.72789	0.157365	0.831099	36	36	39.5	428
P49915	GMP synthase [glutamine-hydrolyzing]	GMPS	27.7242	28.558	28.2216	27.8655	28.2447	28.3478	28.6446	27.7939	27.657	28.7045	28.4427	28.7523	-0.0152849	0.989461	0.959534	0.979772	0.601337	1.51712	0.136623	0.831123	23	23	32.2	249
Q8TDB6	E3 ubiquitin-protein ligase DTX3L	DTX3L	23.8685	21.8065	23.1545	23.6644	23.696	24.6445	21.4393	23.9822	22.4306	23.9299	23.358	24.1311	1.05847	2.08272	0.197059	0.370434	1.18902	2.27998	0.199936	0.831813	7	7	12.7	18
P80723	Brain acid soluble protein 1	BASP1	19.1113	18.2186	18.6209	18.9438	18.804	20.4284	18.5047	20.3	17.8977	22.0848	18.7037	22.0142	0.741824	1.67229	0.270279	0.483333	2.03345	4.09383	0.20055	0.832448	10	10	69.6	117
Q9UBQ7	Glyoxylate reductase/hydroxypyruvate reductase	GRHPR	27.5193	27.0099	26.2253	27.5868	26.8121	27.1474	27.5245	26.8657	26.8556	26.7934	25.6399	26.6523	0.263894	1.20072	0.579436	0.77838	-0.720061	0.607072	0.165749	0.832848	12	12	44.2	166
P16949	Stathmin	STMN1	26.1437	23.3746	26.5773	25.821	26.364	26.4801	25.1524	25.4904	26.0246	26.0445	25.9547	26.1478	0.856504	1.81065	0.449772	0.639243	0.493184	1.40755	0.130672	0.832936	9	6	32.2	179
Q96DU3	SLAM family member 6	SLAMF6	23.0714	22.3798	21.5203	23.7424	23.1941	23.6504	25.6482	24.8188	25.1934	25.8155	25.7524	25.5363	1.20514	2.3056	0.0658598	0.200076	0.48127	1.39597	0.131335	0.833032	5	5	14.8	44
P50897	Palmitoyl-protein thioesterase 1	PPT1	25.7309	20.4711	24.3645	25.4962	26.4493	26.1522	23.8438	25.5559	26.2228	24.9317	22.8791	23.3616	2.51042	5.69786	0.191871	0.321822	-1.48336	0.357655	0.190165	0.833086	5	5	14.7	66
Q01085	Nucleolysin TIAR;Nucleolysin TIA-1 isoform p40	TIAL1	24.7299	25.4729	24.2139	25.2862	24.8693	25.5476	26.2778	23.8109	24.8971	22.2689	22.2316	25.1597	0.428802	1.34612	0.360228	0.601682	-1.77519	0.292156	0.214466	0.83362	6	6	14.7	46
Q9UH65	Switch-associated protein 70	SWAP70	22.5321	20.8679	23.2438	20.7944	22.7979	22.7982	22.953	23.718	22.8463	22.1529	23.0722	22.2532	-0.0843906	0.943183	0.934879	0.960689	-0.679666	0.62431	0.164663	0.833921	11	11	18.6	34
O60759	Cytohesin-interacting protein	CYTIP	24.7849	25.4223	24.7467	22.2349	23.2347	22.1388	25.8908	25.3145	23.7224	24.275	24.0972	20.632	-2.44848	0.183204	0.00406569	0.0587523	-1.9745	0.254458	0.217834	0.834041	4	3	12.8	27
Q00577	Transcriptional activator protein Pur-alpha	PURA	23.0875	24.3673	24.5416	22.9937	23.5836	23.8012	24.9986	26.0063	25.4134	24.2734	24.0595	25.5014	-0.539315	0.688098	0.356603	0.581033	-0.861329	0.550445	0.18335	0.834466	7	6	20.5	46
O75717	WD repeat and HMG-box DNA-binding protein 1	WDHD1	20.6513	23.9399	20.338	23.6772	25.0643	23.846	20.168	24.5474	20.0212	24.9616	24.2534	22.621	2.55273	5.86744	0.106995	0.228871	2.36649	5.15685	0.222188	0.83485	3	3	2.3	6
Q13043	Serine/threonine-protein kinase 4;Serine/threonine-protein kinase 4 37kDa subunit;Serine/threonine-protein kinase 4 18kDa subunit	STK4	29.4108	29.9246	29.6993	28.8126	29.4268	29.1555	29.0508	29.6628	29.2048	30.108	29.7632	29.4971	-0.546626	0.684619	0.0777536	0.278082	0.483287	1.39793	0.13103	0.836083	28	23	50.5	579
P26368	Splicing factor U2AF 65 kDa subunit	U2AF2	22.8633	21.5128	21.1672	23.9621	23.6454	24.0411	20.4005	22.4096	23.6454	23.3299	24.1545	23.3635	2.03509	4.09848	0.0186222	0.1055	1.46415	2.75901	0.210675	0.836657	6	6	11.4	55
Q96B97	SH3 domain-containing kinase-binding protein 1	SH3KBP1	30.0583	29.7902	30.5005	29.3136	29.5008	29.2374	30.5952	30.0581	29.7968	29.4472	29.8605	29.6672	-0.765766	0.588141	0.0258378	0.163278	-0.491711	0.711181	0.135563	0.83685	30	30	49.3	853
Q96C86	m7GpppX diphosphatase	DCPS	27.9448	28.4595	28.3097	27.3871	27.9438	27.5544	28.8208	28.4838	28.1145	28.2422	27.9056	27.9151	-0.609566	0.655394	0.0534808	0.234871	-0.452048	0.731004	0.123213	0.83703	11	11	33.2	286
O75439	Mitochondrial-processing peptidase subunit beta	PMPCB	26.1814	25.9733	24.7917	26.1227	26.5601	26.0634	26.1039	27.1492	25.8277	27.131	27.2938	26.7968	0.599964	1.51568	0.262313	0.490388	0.713617	1.63991	0.170922	0.837231	14	13	29	116
P07203	Glutathione peroxidase 1	GPX1	25.549	25.7408	24.2061	26.3706	24.7989	25.8017	21.6641	23.2749	24.742	22.0044	22.3542	20.8049	0.491779	1.40618	0.501529	0.70193	-1.50581	0.352132	0.208426	0.837381	10	10	68	80
Q9Y2Z0	Suppressor of G2 allele of SKP1 homolog	SUGT1	27.4437	26.8127	26.8948	27.4713	27.6583	27.828	27.7732	27.8708	27.0564	28.613	28.4809	27.6322	0.60214	1.51797	0.0542508	0.23786	0.675229	1.59685	0.167027	0.837652	20	20	61.9	279
Q15075	Early endosome antigen 1	EEA1	27.5271	26.666	28.2942	27.2117	27.7248	27.6081	27.7122	28.4041	27.6306	28.2985	28.4928	28.3935	0.0190913	1.01332	0.971098	0.984903	0.47932	1.39409	0.129588	0.838623	52	52	42.4	438
P49863	Granzyme K	GZMK	20.9632	21.3104	19.9268	22.0119	20.3433	20.5581	21.8121	26.7511	26.6764	23.1225	23.2451	21.3028	0.237634	1.17906	0.74033	0.855679	-2.52303	0.173977	0.222952	0.839311	4	4	19.7	17
Q99798	Aconitate hydratase, mitochondrial	ACO2	31.305	30.0897	30.8098	30.4247	30.4665	30.2949	30.7507	30.0825	30.8926	29.8255	29.8684	30.3734	-0.339446	0.790345	0.395017	0.650087	-0.552847	0.681674	0.144583	0.84056	36	36	49.9	1044
P35869	Aryl hydrocarbon receptor	AHR	22.9863	26.1569	24.072	23.2155	24.8033	24.4002	23.0783	24.3519	22.563	22.93	26.029	26.2733	-0.265408	0.831963	0.812076	0.895945	1.74635	3.35509	0.219346	0.843504	7	7	11.2	19
Q7Z2Z2	Elongation factor Tu GTP-binding domain-containing protein 1	EFTUD1	25.2396	22.4615	25.0764	24.2852	24.8501	25.178	23.187	25.0065	24.7281	22.2244	21.947	24.4394	0.511925	1.42595	0.613896	0.777036	-1.43692	0.369355	0.212868	0.844058	9	9	9	30
Q9Y2D0	Carbonic anhydrase 5B, mitochondrial	CA5B	23.4742	23.0215	23.012	22.3317	22.2157	22.6893	21.6092	21.0658	23.6609	20.111	20.8348	21.4441	-0.757029	0.591714	0.0222296	0.157437	-1.31529	0.401845	0.20895	0.844543	3	3	8.8	23
Q15052	Rho guanine nucleotide exchange factor 6	ARHGEF6	27.9859	28.5105	27.6356	27.2375	27.5854	27.5613	27.1969	27.9325	27.8443	28.1718	27.9993	28.1679	-0.582647	0.667738	0.104034	0.304544	0.455129	1.37091	0.129327	0.845766	25	23	36.1	378
O95273	Cyclin-D1-binding protein 1;Myosin-15	CCNDBP1	20.3921	19.7579	20.0223	20.3514	21.2968	20.9112	21.2003	20.7121	19.7689	21.5852	20.7076	23.4166	0	1	1	1	1.3427	2.53626	0.210757	0.84598	2	2	5.6	7
Q13825	Methylglutaconyl-CoA hydratase, mitochondrial	AUH	22.0043	20.6425	22.076	21.6379	21.2964	21.1679	23.1383	21.413	21.315	20.603	21.0518	21.3394	-0.206859	0.866422	0.69284	0.833604	-0.957359	0.514999	0.203058	0.846744	4	4	13.3	6
Q96GG9	DCN1-like protein 1	DCUN1D1	24.3617	21.2156	20.0429	24.816	23.0516	25.134	21.3389	22.2335	21.0753	22.3728	21.7549	22.6272	2.46052	5.50415	0.163347	0.290696	0.702404	1.62721	0.18232	0.846795	7	7	31.3	24
P29692	Elongation factor 1-delta	EEF1D	29.72	30.0892	30.3039	29.6902	29.9755	29.876	30.0563	29.5214	29.5239	29.5561	28.9863	29.2118	-0.190481	0.876314	0.37258	0.694865	-0.449174	0.732462	0.138322	0.847143	13	12	55.2	352
P21281	V-type proton ATPase subunit B, brain isoform	ATP6V1B2	27.6716	26.8183	27.8813	28.113	27.8719	27.9154	26.9031	28.3667	27.1247	27.6278	28.5992	28.9139	0.509713	1.42377	0.201066	0.445175	0.91546	1.88617	0.200372	0.847912	21	16	46.6	337
O60271	C-Jun-amino-terminal kinase-interacting protein 4	SPAG9	25.226	24.9867	25.3472	25.7284	26.4027	25.792	23.8241	23.5677	25.4489	24.5544	25.4173	26.3594	0.787699	1.72632	0.0302991	0.169298	1.16345	2.23992	0.213162	0.848271	21	21	20.2	105
P49757	Protein numb homolog	NUMB	19.5451	20.5215	22.8076	22.6625	22.7314	22.5735	20.3776	21.4564	20.4743	21.7578	21.7227	20.9343	1.69774	3.24392	0.154262	0.293016	0.702176	1.62696	0.183439	0.848345	2	2	4.1	19
Q9UBI1	COMM domain-containing protein 3	COMMD3	24.1723	24.3225	23.6034	24.0999	23.8318	24.5242	22.7004	22.1633	24.4693	21.8669	22.2852	22.0012	0.119233	1.08616	0.70917	0.85955	-1.05993	0.479655	0.208442	0.848786	7	7	45.6	38
P06733	Alpha-enolase	ENO1	34.2755	34.1988	34.232	34.7804	34.3703	34.0408	34.2688	34.3348	33.1803	34.9092	34.6784	34.244	0.161732	1.11863	0.493924	0.769164	0.682552	1.60498	0.18115	0.849317	38	36	75.8	4112
P34913	Bifunctional epoxide hydrolase 2;Cytosolic epoxide hydrolase 2;Lipid-phosphate phosphatase	EPHX2	26.5214	26.02	24.808	25.4298	25.1587	25.9012	22.7638	22.1438	23.6068	22.5194	22.1383	20.801	-0.286554	0.819858	0.631636	0.794994	-1.01854	0.493616	0.204023	0.849947	8	8	16	64
O00330	Pyruvate dehydrogenase protein X component, mitochondrial	PDHX	24.6042	24.0487	24.9851	25.0882	24.2794	24.6417	25.6192	25.968	24.7952	26.7889	25.6921	26.1509	0.123755	1.08957	0.747417	0.872388	0.749826	1.68159	0.186763	0.849961	9	9	19.6	49
Q9BRX2	Protein pelota homolog	PELO	21.9249	23.9367	23.3753	22.8553	23.9289	23.5004	23.6798	24.4666	21.975	24.6635	24.398	24.3748	0.349223	1.27387	0.63254	0.79118	1.10498	2.15096	0.210253	0.849992	4	4	9.4	28
O94763	Unconventional prefoldin RPB5 interactor 1	URI1	22.6992	20.1328	20.4068	20.3582	20.3969	21.5408	20.0377	19.8792	21.3018	20.6601	21.2902	22.0772	-0.314353	0.804212	0.744867	0.853156	0.93627	1.91357	0.198907	0.85009	2	2	3.7	5
Q9NQX3	Gephyrin;Molybdopterin adenylyltransferase;Molybdopterin molybdenumtransferase	GPHN	25.5884	25.4499	25.2288	25.2182	26.1617	25.993	25.3448	25.4965	24.4643	26.6378	25.6781	25.3837	0.368637	1.29113	0.298511	0.561992	0.797972	1.73866	0.18358	0.850213	7	7	11.8	33
Q9Y3C8	Ubiquitin-fold modifier-conjugating enzyme 1	UFC1	24.3049	22.4769	24.817	24.4816	24.3438	24.3072	21.8467	23.5128	24.5859	19.6408	22.0644	22.8745	0.511255	1.42529	0.512547	0.704554	-1.78857	0.289459	0.2277	0.850346	4	4	21	34
P63173	60S ribosomal protein L38	RPL38	19.8575	20.8306	20.4616	21.738	23.3042	21.6688	20.7897	20.4565	21.9037	20.4669	20.2968	20.2432	1.85376	3.61441	0.037442	0.143055	-0.714326	0.60949	0.181939	0.850384	3	3	31.4	16
Q16875	6-phosphofructo-2-kinase/fructose-2,6-bisphosphatase 3;6-phosphofructo-2-kinase;Fructose-2,6-bisphosphatase	PFKFB3	21.784	19.694	19.6767	24.2167	23.596	23.6478	20.1164	20.1449	18.9317	19.6669	21.0504	21.7604	3.43525	10.8172	0.00914788	0.0762721	1.09492	2.13601	0.209664	0.850922	15	13	30.2	71
P51784	Ubiquitin carboxyl-terminal hydrolase 11	USP11	22.1384	21.987	22.759	21.6298	23.2334	22.76	23.6877	21.2698	24.586	24.187	24.7449	25.1275	0.246267	1.18613	0.666966	0.817734	1.5053	2.83884	0.21668	0.851076	8	8	10.1	35
Q8NDX1	PH and SEC7 domain-containing protein 4	PSD4	23.1058	20.3206	20.3667	24.0442	24.0748	24.1693	20.7135	22.0811	24.789	19.9058	20.7871	21.4466	2.8317	7.11913	0.0371968	0.135098	-1.81474	0.284255	0.228633	0.851236	4	4	8.2	12
Q12805	EGF-containing fibulin-like extracellular matrix protein 1	EFEMP1	23.5847	24.0572	24.5341	22.6123	23.1541	23.5295	25.7886	25.9573	23.8536	25.6295	21.8766	22.2742	-0.96	0.514057	0.0658769	0.216281	-1.93977	0.260658	0.229254	0.851282	5	5	11.2	34
P42331	Rho GTPase-activating protein 25	ARHGAP25	29.5217	29.6474	29.5586	28.8834	29.0153	29.0493	30.062	30.1717	29.815	29.6327	29.8544	29.6714	-0.593227	0.662859	0.000702444	0.0888584	-0.296731	0.814095	0.0776181	0.851583	40	40	61.1	687
P13760	HLA class II histocompatibility antigen, DRB1-4 beta chain	HLA-DRB1	21.6897	21.3563	20.3711	22.9753	23.2591	24.2023	20.5977	23.037	21.8794	21.0725	20.7924	20.3305	2.33985	5.0625	0.0125105	0.0884545	-1.10623	0.464506	0.207734	0.851798	7	3	35.7	44
Q9UHV9	Prefoldin subunit 2	PFDN2	27.7036	23.2349	26.9704	27.8938	27.6937	28.0794	23.6912	23.926	26.4928	26.3958	25.4648	26.4178	1.91933	3.78247	0.238939	0.397402	1.38947	2.61982	0.21767	0.851983	6	6	39.6	130
P49257	Protein ERGIC-53	LMAN1	26.9367	26.8791	26.7656	27.6506	27.3201	27.9	25.5214	23.4561	27.5211	27.0028	26.9099	27.8053	0.763111	1.69715	0.012132	0.134775	1.73978	3.33984	0.22306	0.852063	14	14	26.5	184
Q01813	ATP-dependent 6-phosphofructokinase, platelet type	PFKP	28.8199	28.0723	28.2515	29.5656	29.4092	29.2089	27.1609	27.6343	28.4306	28.2989	28.1662	28.8631	1.01334	2.01858	0.0149993	0.124837	0.700805	1.62541	0.176615	0.852238	28	25	36.9	449
Q05209	Tyrosine-protein phosphatase non-receptor type 12	PTPN12	23.6719	23.8898	24.7285	22.3301	23.406	22.8413	24.1945	23.7213	25.6205	23.625	23.8378	23.3088	-1.23759	0.42408	0.0505692	0.174224	-0.921602	0.527922	0.193983	0.852252	18	18	31	67
Q9UJV9	Probable ATP-dependent RNA helicase DDX41	DDX41	20.1851	20.5155	20.3724	21.916	21.5522	21.3664	21.0922	20.1939	20.9917	21.9691	22.2594	20.6605	1.25385	2.38477	0.00260829	0.0693333	0.870439	1.82822	0.200148	0.852728	2	2	3.2	2
P43405	Tyrosine-protein kinase SYK	SYK	21.9941	20.9619	19.6035	18.9929	19.4519	20.5627	21.5166	20.5027	20.9614	20.7227	20.4309	18.874	-1.18398	0.440136	0.228963	0.407989	-0.984388	0.50544	0.201304	0.853037	20	19	40.9	106
P05771	Protein kinase C beta type	PRKCB	28.9743	29.0849	29.0075	28.3351	28.8547	28.5254	28.7538	28.8519	29.3477	28.0575	28.7322	28.6447	-0.450518	0.73178	0.0440709	0.256601	-0.506347	0.704003	0.145343	0.853164	25	19	32.2	516
O00273	DNA fragmentation factor subunit alpha	DFFA	27.1553	26.1542	27.493	26.9057	26.8074	26.4124	25.4868	26.1718	26.7842	26.8676	26.8449	26.6416	-0.225668	0.855199	0.626938	0.801413	0.637115	1.55522	0.170295	0.853331	10	10	36	177
Q86YV0	RAS protein activator like-3	RASAL3	27.8574	27.4194	26.8827	28.4524	29.0111	28.525	25.8169	26.4884	28.7087	27.7692	28.4415	28.9343	1.27632	2.4222	0.0183861	0.120696	1.37702	2.59731	0.215518	0.853449	30	30	33.9	334
P37235	Hippocalcin-like protein 1	HPCAL1	26.4258	27.1863	24.0673	26.1402	25.3274	25.2793	23.1309	22.0352	23.9014	22.4899	19.6577	22.2971	-0.310851	0.806166	0.766872	0.86543	-1.54092	0.343666	0.220425	0.853479	6	5	36.3	54
Q5JTZ9	Alanine--tRNA ligase, mitochondrial	AARS2	26.6171	27.009	26.4294	25.9878	26.5189	26.2087	26.0968	25.8211	25.6523	26.5695	26.7486	25.8564	-0.446692	0.733723	0.124033	0.367359	0.534788	1.44873	0.151004	0.853503	12	12	14.8	70
Q6ZMI0	Protein phosphatase 1 regulatory subunit 21	PPP1R21	24.9115	25.0679	24.6289	24.4876	25.1629	24.0489	25.5446	24.7583	24.1404	24.3464	21.2156	24.1488	-0.302971	0.810581	0.433733	0.683488	-1.57753	0.335055	0.221648	0.853522	12	12	20.4	48
Q5T1M5	FK506-binding protein 15	FKBP15	24.2961	25.3284	25.287	24.3465	24.1041	23.9947	24.0704	26.0266	25.3331	23.7838	23.0115	25.0355	-0.822083	0.565625	0.0803794	0.245089	-1.19978	0.435342	0.21818	0.853885	12	12	14.7	102
Q8N108	Mesoderm induction early response protein 1	MIER1	20.1569	20.7285	20.3677	21.9622	22.4259	22.2146	21.168	20.5806	21.9492	21.6053	22.2767	21.9794	1.78318	3.44184	0.00113415	0.0465231	0.721192	1.64854	0.177661	0.854037	4	4	8.6	5
P22694	cAMP-dependent protein kinase catalytic subunit beta	PRKACB	25.0569	25.658	24.0903	24.9698	24.7071	25.5195	23.6082	24.9956	25.6753	22.7678	24.6287	23.1756	0.130379	1.09458	0.812823	0.905774	-1.23571	0.424633	0.210767	0.8541	8	3	17.7	59
P23743	Diacylglycerol kinase alpha	DGKA	29.9086	30.2072	29.8901	28.8044	29.2981	29.3047	28.7664	29.4179	28.3567	29.5759	29.6562	29.0885	-0.866224	0.548581	0.011309	0.121227	0.59322	1.50861	0.171215	0.854161	25	25	38	403
Q15008	26S proteasome non-ATPase regulatory subunit 6	PSMD6	27.276	27.8204	26.4097	27.6889	27.7876	28.1282	22.732	26.2942	27.0716	26.8503	27.5772	27.4464	0.699514	1.62396	0.18052	0.383255	1.92538	3.79837	0.22825	0.85426	24	24	51.7	255
P26885	Peptidyl-prolyl cis-trans isomerase FKBP2	FKBP2	24.1168	19.8676	20.5383	24.3458	24.4571	24.7297	21.37	20.4119	23.8141	20.4506	20.5153	20.2852	3.00327	8.01815	0.0858533	0.19325	-1.44828	0.366458	0.226841	0.855079	4	4	19.7	29
P46926	Glucosamine-6-phosphate isomerase 1	GNPDA1	26.6962	24.9756	25.0915	27.1327	27.0455	26.9486	23.7218	21.8339	23.6392	23.0531	25.0783	24.9458	1.4545	2.74062	0.0595602	0.180126	1.29408	2.45221	0.223205	0.855511	9	7	39.1	104
P07355	Annexin A2;Putative annexin A2-like protein	ANXA2	32.423	32.0328	32.1893	32.1271	31.4636	31.7907	33.22	32.6259	32.811	32.2101	32.6036	32.6038	-0.421224	0.746791	0.131364	0.389402	-0.413162	0.750976	0.132454	0.85606	35	35	69.6	2768
Q06210	Glutamine--fructose-6-phosphate aminotransferase [isomerizing] 1	GFPT1	27.122	27.4362	25.4014	27.4726	28.0353	27.9508	24.1286	24.9439	27.7575	27.5055	26.8207	27.2268	1.16639	2.24449	0.150138	0.304584	1.57436	2.97803	0.231525	0.85607	23	23	40.5	257
Q92974	Rho guanine nucleotide exchange factor 2	ARHGEF2	25.1522	26.0229	26.2187	25.936	26.4946	26.0909	23.6887	25.1463	25.5695	25.4047	25.7551	25.9087	0.375901	1.29765	0.364339	0.617465	0.888047	1.85067	0.206023	0.856092	22	22	26.3	188
P52306	Rap1 GTPase-GDP dissociation stimulator 1	RAP1GDS1	22.8627	25.4467	23.721	25.3866	23.687	23.4827	24.6404	24.1455	25.2219	26.2444	24.5068	26.1534	0.175344	1.12923	0.86538	0.927098	0.965647	1.95294	0.208502	0.856256	13	13	25.4	35
O75844	CAAX prenyl protease 1 homolog	ZMPSTE24	22.1646	20.4613	22.8456	23.7692	21.5781	21.9418	22.3165	21.665	24.6276	25.1641	24.6801	23.2648	0.605827	1.52185	0.570284	0.741437	1.49996	2.82835	0.231515	0.856382	5	5	11.6	31
P46782	40S ribosomal protein S5;40S ribosomal protein S5, N-terminally processed	RPS5	24.3768	25.3364	24.9736	25.7261	25.7334	25.7134	20.4532	24.6074	23.8932	25.0608	25.9277	23.8451	0.828682	1.77606	0.0414774	0.182827	1.9599	3.89035	0.23895	0.85647	5	5	24.5	45
Q13155	Aminoacyl tRNA synthase complex-interacting multifunctional protein 2	AIMP2	23.4173	22.6905	22.0366	26.4156	24.8758	26.1848	20.9118	20.2307	23.207	19.5463	19.8043	20.8135	3.11059	8.63736	0.00755392	0.073194	-1.39513	0.38021	0.227593	0.856871	6	6	25.6	35
P59768	Guanine nucleotide-binding protein G(I)/G(S)/G(O) subunit gamma-2	GNG2	21.6632	21.6886	22.4136	23.3076	20.6138	20.5294	22.4409	21.7454	19.5868	22.004	22.9194	22.7342	-0.438201	0.738054	0.666937	0.805151	1.29482	2.45346	0.225129	0.856874	2	2	18.3	8
P62081	40S ribosomal protein S7	RPS7	27.4805	29.1931	28.4648	28.8834	29.144	28.9739	27.1923	27.8293	28.1498	28.6159	28.3703	27.9158	0.620932	1.53787	0.283849	0.50821	0.576845	1.49158	0.172926	0.857602	12	12	41.2	199
Q9Y2B0	Protein canopy homolog 2	CNPY2	26.3161	22.0069	25.7131	27.4008	27.3133	26.2912	24.2909	24.1781	26.6168	23.4853	21.7267	24.8469	2.32303	5.00382	0.170823	0.301795	-1.67563	0.313029	0.236098	0.858518	9	9	51.1	111
P50990	T-complex protein 1 subunit theta	CCT8	31.2543	31.3462	31.0595	31.8304	32.0574	31.8362	30.5722	31.0609	30.6975	30.954	31.5242	31.1018	0.687993	1.61104	0.00366032	0.105663	0.416471	1.33466	0.137946	0.859137	39	39	68.2	1360
P49773	Histidine triad nucleotide-binding protein 1	HINT1	26.5483	26.9375	26.5267	26.3749	27.4753	27.473	24.7417	26.5354	26.4672	27.3031	26.3257	27.0255	0.436891	1.35368	0.325307	0.569846	0.970035	1.95889	0.212712	0.859196	7	7	62.7	92
Q9H0C8	Integrin-linked kinase-associated serine/threonine phosphatase 2C	ILKAP	25.6537	26.8232	26.5177	25.5337	26.0297	25.5341	25.7354	26.8483	25.2867	26.3073	26.9215	26.9949	-0.632378	0.645112	0.177815	0.393152	0.784469	1.72246	0.200826	0.85934	13	13	29.1	148
P63241	Eukaryotic translation initiation factor 5A-1;Eukaryotic translation initiation factor 5A-1-like	EIF5A	30.4718	26.8671	28.3793	31.0968	30.4475	31.0956	28.5796	28.3695	29.1393	29.5518	29.2055	28.8753	2.30721	4.94925	0.0966872	0.218968	0.514711	1.42871	0.163032	0.859376	15	15	83.8	758
P78417	Glutathione S-transferase omega-1	GSTO1	27.5372	27.595	26.824	27.6906	27.4198	27.8192	23.8626	26.463	27.7021	27.5339	27.4336	27.8205	0.324495	1.25223	0.302575	0.581997	1.58677	3.00376	0.235417	0.859439	13	13	46.1	214
Q13574	Diacylglycerol kinase zeta	DGKZ	24.1039	24.2078	23.442	23.528	25.2046	24.7491	25.3429	20.5099	25.2962	22.3032	21.1742	20.8955	0.576026	1.49074	0.357953	0.577037	-2.25868	0.208963	0.245252	0.859781	8	7	10.2	32
P62917	60S ribosomal protein L8	RPL8	27.6588	28.317	27.6154	27.9082	28.5895	28.42	24.2168	26.0142	27.6969	27.1577	27.5345	27.519	0.442144	1.35862	0.221623	0.482801	1.42777	2.69031	0.231234	0.860123	9	9	35.8	144
P09960	Leukotriene A-4 hydrolase	LTA4H	29.5185	28.8178	28.1894	29.6851	28.9762	29.36	27.9211	27.1047	28.471	27.0904	27.4943	26.8385	0.49851	1.41275	0.315792	0.551102	-0.691214	0.619332	0.191659	0.860403	28	28	50.7	462
P14406	Cytochrome c oxidase subunit 7A2, mitochondrial	COX7A2	20.047	20.6632	21.8371	20.0011	21.1897	20.6282	20.3291	20.8094	21.0346	20.5241	20.2337	20.0998	0	1	1	1	-0.438503	0.7379	0.145268	0.861195	2	2	27.7	2
Q8NC51	Plasminogen activator inhibitor 1 RNA-binding protein	SERBP1	28.9581	28.7619	29.6876	28.9508	29.2903	29.2966	29.0361	29.0451	28.2957	29.5201	29.1963	29.109	0.0433795	1.03052	0.893395	0.950524	0.482855	1.39751	0.157447	0.862644	21	21	45.3	524
Q9UKM9	RNA-binding protein Raly	RALY	22.9118	21.2672	22.1457	22.4039	22.9209	22.547	21.3883	20.888	22.7228	21.6498	23.0047	25.0265	0.515689	1.42968	0.360217	0.583126	1.56064	2.94985	0.23717	0.864491	4	4	26.1	27
Q9UN37	Vacuolar protein sorting-associated protein 4A	VPS4A	26.2043	26.3864	27.2557	26.3634	26.4657	26.5539	25.3931	26.0863	25.8422	25.7369	26.6175	26.8834	-0.154491	0.898449	0.663144	0.830709	0.638734	1.55696	0.186896	0.864734	14	11	34.3	106
Q9Y696	Chloride intracellular channel protein 4	CLIC4	22.3313	20.2376	20.4879	22.7402	21.2332	21.7273	24.497	22.7413	20.7305	20.4746	20.5129	22.0083	0.881323	1.84206	0.329946	0.530404	-1.65764	0.316957	0.239175	0.865471	9	9	45.1	54
P51116	Fragile X mental retardation syndrome-related protein 2	FXR2	20.6916	21.8211	21.3073	21.1639	19.7576	20.3893	20.1246	22.3118	19.5808	21.7782	21.295	23.1382	-0.836452	0.560019	0.184002	0.370264	1.39809	2.63552	0.234817	0.86565	4	2	8.2	2
P46199	Translation initiation factor IF-2, mitochondrial	MTIF2	21.7935	21.1226	22.284	22.6164	23.3004	22.9087	22.1983	21.9689	23.3485	23.0904	23.4484	23.0546	1.20846	2.31091	0.0364385	0.158308	0.692609	1.6162	0.194558	0.865832	7	7	12.7	22
Q15126	Phosphomevalonate kinase	PMVK	22.9021	21.1384	22.9995	22.1455	21.7794	23.5734	20.7506	20.6844	22.2868	21.4924	22.1375	23.3873	0.152767	1.1117	0.860546	0.926699	1.09845	2.14125	0.223781	0.866034	3	3	13.5	14
Q96I25	Splicing factor 45	RBM17	20.4447	20.706	20.6418	20.7612	21.1414	20.8747	21.4206	20.6435	19.8989	20.4697	22.2995	22.6344	0	1	1	1	1.14685	2.2143	0.226651	0.86663	2	2	7.2	3
P07858	Cathepsin B;Cathepsin B light chain;Cathepsin B heavy chain	CTSB	28.1429	27.8672	27.5176	27.7723	26.5643	26.829	23.1229	25.2274	25.1968	22.8865	23.0259	24.1889	-0.787376	0.579397	0.126384	0.303781	-1.14856	0.451075	0.229009	0.866888	11	11	37.5	199
P41252	Isoleucine--tRNA ligase, cytoplasmic	IARS	24.9838	24.4845	21.8743	27.4977	26.4354	28.2105	20.5785	23.1121	25.5256	25.1371	24.1958	26.0086	3.60035	12.1287	0.0301358	0.115219	2.04177	4.1175	0.250627	0.867038	24	24	23.6	129
P33992	DNA replication licensing factor MCM5	MCM5	23.513	23.2883	23.1054	24.3506	24.8317	25.5604	23.6761	23.7169	21.4205	22.9527	25.0566	25.0761	1.61197	3.05669	0.012194	0.0959537	1.42398	2.68325	0.241055	0.867317	11	11	19.8	40
P31321	cAMP-dependent protein kinase type I-beta regulatory subunit	PRKAR1B	21.1989	22.5866	23.6456	23.1252	23.7694	23.2269	20.6775	20.6051	20.0401	22.3518	23.8133	19.8904	0.89682	1.86196	0.290043	0.490532	1.57759	2.98471	0.2462	0.867408	4	2	9.4	9
Q9P0P0	E3 ubiquitin-protein ligase RNF181	RNF181	18.9945	20.9206	20.5201	23.2376	24.9893	22.434	20.2627	22.8866	21.2512	21.4588	23.7178	23.6251	3.40859	10.6191	0.0234492	0.105415	1.4671	2.76466	0.239683	0.867543	4	4	27.5	8
P30044	Peroxiredoxin-5, mitochondrial	PRDX5	28.7775	26.3813	26.9072	28.7507	28.2169	28.317	26.015	26.8701	27.689	25.3383	26.8885	25.2811	1.07283	2.10356	0.223449	0.407208	-1.02206	0.492413	0.225926	0.867671	10	10	54.2	238
A2RTX5	Probable threonine--tRNA ligase 2, cytoplasmic	TARSL2	23.5607	21.2519	20.7221	22.2666	21.6053	23.3009	20.4857	21.2833	23.1059	19.1051	21.4728	19.963	0.546056	1.46009	0.614535	0.776738	-1.44468	0.367374	0.236892	0.867701	3	3	5.9	8
P35244	Replication protein A 14 kDa subunit	RPA3	25.5911	25.6656	24.6453	25.5961	25.4285	25.1948	23.1955	24.4512	24.6899	24.9308	24.8383	24.7243	0.105764	1.07606	0.776584	0.893005	0.718946	1.64598	0.198787	0.867927	3	3	28.1	45
P62495	Eukaryotic peptide chain release factor subunit 1	ETF1	27.0759	27.9575	27.917	28.1208	28.5207	28.4221	25.2714	27.1244	27.3368	27.5237	27.1435	28.182	0.704377	1.62944	0.0865785	0.265228	1.03883	2.05456	0.223961	0.868016	15	15	34.8	269
Q8IY21	Probable ATP-dependent RNA helicase DDX60	DDX60	19.8925	20.7117	20.3235	21.3539	21.3833	21.4845	20.8071	20.7534	21.996	20.2396	20.2197	20.9429	1.09799	2.14056	0.0102032	0.106137	-0.71809	0.607902	0.201366	0.868161	4	4	2.9	6
P68371	Tubulin beta-4B chain	TUBB4B	31.544	30.7287	30.7868	32.2947	31.8857	32.1898	31.1012	30.8384	31.1585	31.5888	31.0611	31.5953	1.10358	2.14887	0.018983	0.130321	0.382381	1.30349	0.132153	0.868297	23	1	57.3	1600
P63279	SUMO-conjugating enzyme UBC9	UBE2I	26.267	22.586	24.3551	27.1053	26.4352	26.5487	24.1435	21.5216	26.0191	22.3085	22.0444	22.0431	2.29371	4.90315	0.101544	0.224263	-1.76273	0.29469	0.248809	0.868297	4	4	22.8	52
P09661	U2 small nuclear ribonucleoprotein A	SNRPA1	24.4859	23.1091	24.8334	24.467	24.695	24.1799	20.9861	24.1212	24.1059	24.4455	24.3167	24.7673	0.304488	1.23498	0.607562	0.784591	1.43877	2.7109	0.242881	0.868516	5	5	21.2	41
P30086	Phosphatidylethanolamine-binding protein 1;Hippocampal cholinergic neurostimulating peptide	PEBP1	31.5133	29.1243	29.6247	31.2007	30.671	31.0797	29.8738	29.3789	29.6345	29.2935	28.9925	29.474	0.896402	1.86142	0.295146	0.495114	-0.37571	0.770726	0.13403	0.868583	11	11	75.4	507
P09104	Gamma-enolase	ENO2	29.34	28.8579	29.872	28.5128	29.0373	28.5957	28.7886	28.6779	28.1946	28.0606	28.368	26.2329	-0.641401	0.64109	0.128107	0.322097	-0.999865	0.500047	0.221387	0.868683	16	14	54.8	213
Q9Y2Q3	Glutathione S-transferase kappa 1	GSTK1	28.1949	28.0101	27.2955	28.5938	27.4035	28.7046	25.9747	24.1307	28.2449	21.2623	25.3446	24.7928	0.400469	1.31994	0.466905	0.68709	-2.31687	0.200702	0.255355	0.868788	9	9	43.8	113
Q6FI81	Anamorsin	CIAPIN1	26.5268	26.1593	27.2686	26.5058	26.9156	26.856	24.6926	26.2671	26.3865	27.9367	25.6283	27.519	0.107522	1.07738	0.774255	0.89211	1.24592	2.3717	0.236595	0.869219	8	8	29.2	92
P23458	Tyrosine-protein kinase JAK1	JAK1	23.4144	24.3942	24.8795	23.7534	23.0264	23.5613	23.219	25.9054	25.9469	22.7652	23.4539	24.5326	-0.782321	0.581431	0.18037	0.370467	-1.43985	0.368606	0.237958	0.869337	16	16	14.9	50
Q8NCM8	Cytoplasmic dynein 2 heavy chain 1	DYNC2H1	23.3856	26.3305	20.3147	28.7617	25.5782	26.901	24.6405	23.1198	26.2983	25.947	28.2856	25.1511	3.73666	13.3305	0.130282	0.245973	1.77498	3.42233	0.248192	0.869448	3	3	0.8	25
P22307	Non-specific lipid-transfer protein	SCP2	25.1622	24.1235	23.6333	25.5309	25.3572	25.3171	24.2604	25.3352	25.6129	23.4056	24.7024	24.5372	1.09545	2.1368	0.0739486	0.22002	-0.854441	0.55308	0.214559	0.869654	10	10	19	84
O14966	Ras-related protein Rab-7L1	RAB29	20.4834	19.8652	22.4206	20.8645	21.8223	20.3357	20.9511	20.6704	21.8859	21.9358	21.298	23.4882	0.0844612	1.06029	0.928494	0.956703	1.07155	2.10169	0.224743	0.86971	2	2	10.3	8
Q92918	Mitogen-activated protein kinase kinase kinase kinase 1	MAP4K1	22.3289	23.523	20.1408	22.4013	23.0383	22.5265	21.6671	23.296	23.7021	21.6792	21.6254	22.44	0.657831	1.57771	0.550107	0.724854	-0.973553	0.50925	0.222774	0.869894	6	6	8.3	11
P42025	Beta-centractin	ACTR1B	24.2971	21.4893	23.7039	25.578	22.228	22.2916	25.1171	22.0396	21.2561	21.0784	20.8238	21.6393	0.202421	1.15063	0.891857	0.936476	-1.62381	0.324477	0.248313	0.871185	9	5	31.6	36
Q8N465	D-2-hydroxyglutarate dehydrogenase, mitochondrial	D2HGDH	21.1487	20.8702	21.8943	22.4359	21.6622	21.8801	21.3161	21.23	22.6596	21.1112	20.7781	21.1585	0.688329	1.61142	0.146535	0.340796	-0.719278	0.607401	0.206901	0.873735	2	2	3.8	4
O15264	Mitogen-activated protein kinase 13	MAPK13	23.2417	23.2147	23.3739	24.4035	24.0634	24.0546	22.8802	22.9758	23.9409	22.5785	21.2898	23.1546	0.897065	1.86227	0.00199425	0.0752143	-0.924657	0.526806	0.226195	0.87404	8	8	22.7	27
Q8TCT9	Minor histocompatibility antigen H13	HM13	23.3677	21.1364	21.192	24.9187	20.266	24.0316	25.5884	21.5187	20.3307	22.9741	25.6016	25.6501	1.1734	2.25543	0.505075	0.677819	2.26259	4.79852	0.281903	0.874066	2	2	9.5	19
O60503	Adenylate cyclase type 9	ADCY9	21.0678	19.3295	20.1728	20.2781	20.6039	21.6418	20.3186	20.6014	20.1696	19.2063	19.981	20.3106	0	1	1	1	-0.530584	0.692274	0.205113	0.874208	2	2	1.5	5
Q9Y2X7	ARF GTPase-activating protein GIT1	GIT1	27.03	27.6433	26.9971	26.9684	26.6424	26.6694	25.8721	27.4314	26.7568	27.1631	27.2672	27.667	-0.46339	0.72528	0.119529	0.35744	0.679026	1.60106	0.227593	0.874636	17	16	27.5	201
P25685	DnaJ homolog subfamily B member 1	DNAJB1	27.0781	27.575	27.46	26.5808	27.1377	26.7218	27.0427	26.5744	27.0171	26.7178	26.4855	26.3816	-0.557573	0.679444	0.0681251	0.265514	-0.349733	0.784729	0.126453	0.874873	14	13	34.4	182
Q00169	Phosphatidylinositol transfer protein alpha isoform	PITPNA	26.5709	25.863	26.3648	26.3761	26.8671	26.4709	25.6329	26.0893	26.0534	23.6212	25.8028	25.5219	0.305108	1.23551	0.303188	0.590017	-0.943183	0.520084	0.249501	0.874927	13	12	53.3	120
Q9NVJ2	ADP-ribosylation factor-like protein 8B	ARL8B	23.5127	23.731	23.1522	25.2173	24.5822	25.1081	25.2312	24.1971	25.3291	25.6521	25.2941	25.5883	1.50388	2.83604	0.00435634	0.0775319	0.592338	1.50769	0.192668	0.874966	5	3	24.2	63
Q9C0E8	Protein lunapark	LNP	21.3804	20.1594	21.538	20.0649	21.2849	21.0994	19.7963	21.405	23.2312	20.329	20.1618	20.064	-0.209546	0.864809	0.735206	0.855929	-1.29258	0.40822	0.263842	0.875047	3	3	9.6	9
P50453	Serpin B9	SERPINB9	31.3657	30.1954	29.9526	30.9225	30.6833	30.3725	29.9547	29.878	30.7957	29.7848	29.6143	29.7464	0.154879	1.11333	0.755494	0.870429	-0.494305	0.709904	0.17303	0.875165	22	22	71.8	952
Q8IYJ3	Synaptotagmin-like protein 1	SYTL1	24.9212	25.7651	25.8392	23.2423	25.0778	24.5436	25.3085	25.8268	25.6172	24.8263	25.3995	25.2923	-1.22061	0.429101	0.12013	0.268509	-0.411497	0.751843	0.150169	0.875214	11	11	24.4	65
Q14683	Structural maintenance of chromosomes protein 1A	SMC1A	26.756	26.933	23.0968	26.0439	24.5972	27.1628	27.8543	26.9596	24.2554	28.0698	27.8652	27.5646	0.339367	1.2652	0.826932	0.902672	1.47675	2.78321	0.247564	0.875464	10	10	7.9	62
Q9HA64	Ketosamine-3-kinase	FN3KRP	26.1897	25.8503	24.3191	25.3893	25.7333	25.052	20.1	25.1834	23.7273	23.7478	26.6251	25.4445	-0.0614993	0.958268	0.924304	0.956474	2.26886	4.81942	0.25915	0.875492	8	8	25.2	61
Q9BTT0	Acidic leucine-rich nuclear phosphoprotein 32 family member E	ANP32E	24.5003	22.1791	25.9284	25.5742	27.474	27.1571	22.9439	23.4127	27.3837	24.0446	22.6881	20.4495	2.53253	5.78585	0.110757	0.234767	-2.18604	0.219754	0.281025	0.875504	6	6	25.4	96
O76003	Glutaredoxin-3	GLRX3	27.1342	25.7072	27.2851	27.8426	27.7389	27.5995	21.7866	25.6353	27.1199	27.0684	27.2689	26.4445	1.01818	2.02536	0.11536	0.272815	2.08	4.22807	0.265583	0.875702	14	14	49.6	192
Q9Y4Z0	U6 snRNA-associated Sm-like protein LSm4	LSM4	22.3759	22.2535	23.1908	23.4777	23.4399	23.6004	20.8682	20.5892	23.1226	20.4108	20.2792	20.6713	0.899267	1.86512	0.0393077	0.173684	-1.07292	0.475356	0.25603	0.875954	3	3	20.9	20
Q9Y6M1	Insulin-like growth factor 2 mRNA-binding protein 2	IGF2BP2	21.3614	23.5339	21.1467	26.0865	22.3785	24.7808	20.8652	22.7111	23.6209	21.6649	21.5246	20.5055	2.40127	5.28268	0.144588	0.270789	-1.16742	0.445217	0.259469	0.875963	9	9	17.2	30
O15143	Actin-related protein 2/3 complex subunit 1B	ARPC1B	31.2198	30.9912	30.574	30.7249	30.7812	30.8046	31.4696	30.4158	31.4116	30.4987	30.5991	30.553	-0.158087	0.896213	0.453344	0.751662	-0.548718	0.683627	0.185151	0.876071	16	16	42.2	679
P53609	Geranylgeranyl transferase type-1 subunit beta	PGGT1B	23.1261	21.3696	22.3348	24.1424	23.7229	23.5116	20.0593	21.0311	23.7022	19.9251	20.161	20.4816	1.51546	2.8589	0.0486621	0.164401	-1.40832	0.37675	0.269998	0.876496	5	5	11.4	20
Q969X5	Endoplasmic reticulum-Golgi intermediate compartment protein 1	ERGIC1	20.5994	24.3733	20.3068	21.2776	21.2957	22.0532	21.8575	20.7027	24.4533	23.6636	23.7593	24.0278	-0.217655	0.859962	0.878319	0.931337	1.47907	2.78769	0.255104	0.876523	3	3	10	8
Q9BXW7	Cat eye syndrome critical region protein 5	CECR5	23.7945	25.4296	23.5711	23.7088	24.1772	25.1256	20.4506	25.1031	24.825	25.1198	25.2597	25.8804	0.072127	1.05127	0.924913	0.956387	1.96036	3.89159	0.267908	0.876807	6	6	22.2	62
Q8N1B4	Vacuolar protein sorting-associated protein 52 homolog	VPS52	22.9379	22.6418	21.5159	21.4788	20.9501	19.9784	20.3809	21.3125	22.4108	21.2486	20.0702	19.8453	-1.56276	0.338503	0.0644685	0.18325	-0.980071	0.506955	0.250777	0.876973	3	3	4.8	4
P63208	S-phase kinase-associated protein 1	SKP1	27.2557	24.4852	27.1058	27.8458	27.0153	27.8825	27.0456	27.9297	26.9414	27.4621	28.256	27.9191	1.29899	2.46057	0.240444	0.413748	0.573484	1.48811	0.214308	0.877011	9	9	63.8	132
Q8IYD1	Eukaryotic peptide chain release factor GTP-binding subunit ERF3B	GSPT2	21.5152	21.8794	21.4363	20.3241	21.6438	21.9452	19.6911	22.6506	20.3152	22.1773	22.2526	21.9397	-0.305937	0.808917	0.585258	0.776508	1.23759	2.35804	0.243529	0.877052	13	2	18.5	10
Q01518	Adenylyl cyclase-associated protein 1	CAP1	33.3424	33.7752	33.6878	32.4423	32.8643	32.6381	33.8085	33.9025	33.4615	33.4848	33.4807	33.2843	-0.953574	0.516352	0.00607215	0.0963333	-0.307556	0.808009	0.108887	0.877101	33	33	62.1	2327
Q9Y4K1	Absent in melanoma 1 protein	AIM1	24.0154	21.9794	23.7826	25.6858	24.5594	24.526	20.4011	23.2862	24.0391	24.7248	22.5549	27.0559	1.66464	3.17035	0.0900104	0.219626	2.20308	4.60461	0.266678	0.877151	11	11	9	30
O75569	Interferon-inducible double-stranded RNA-dependent protein kinase activator A	PRKRA	24.5594	26.242	25.6611	24.3904	25.1018	24.4566	24.3934	22.187	24.6128	25.1022	24.9498	24.3291	-0.83787	0.559469	0.197747	0.390622	1.06269	2.08882	0.259715	0.877416	4	4	15.7	51
P36507	Dual specificity mitogen-activated protein kinase kinase 2	MAP2K2	26.9629	27.7178	27.6034	26.6565	27.0513	27.0185	28.05	27.9207	27.6822	27.5401	27.7951	27.4078	-0.519272	0.697724	0.123467	0.343156	-0.303272	0.810412	0.124855	0.877429	15	10	33	220
P12004	Proliferating cell nuclear antigen	PCNA	27.4422	26.8383	25.8767	28.0452	28.3394	28.297	25.1975	26.2162	27.263	27.3262	27.1428	26.8375	1.50815	2.84445	0.0315762	0.137796	0.876586	1.83603	0.225984	0.877544	12	12	50.6	230
P51149	Ras-related protein Rab-7a	RAB7A	25.9178	26.683	27.5197	27.0372	26.7757	26.9281	24.1185	23.6189	26.9714	26.814	26.0723	26.1457	0.206813	1.15414	0.681868	0.830123	1.44105	2.71518	0.249516	0.877608	11	11	57.5	159
Q14790	Caspase-8;Caspase-8 subunit p18;Caspase-8 subunit p10	CASP8	25.6458	22.8174	26.034	24.8972	22.9178	25.6	23.1743	20.7262	24.37	20.9581	21.0844	21.9258	-0.360764	0.778752	0.794096	0.878844	-1.43401	0.370101	0.267647	0.877764	11	11	24.8	52
Q13126	S-methyl-5-thioadenosine phosphorylase	MTAP	26.1229	26.373	26.5563	26.1806	26.2452	25.8627	26.7693	25.6735	25.0828	26.9826	26.7795	26.1377	-0.254571	0.838236	0.21405	0.550335	0.791382	1.73073	0.22762	0.877861	12	12	41	148
Q05397	Focal adhesion kinase 1	PTK2	22.5536	22.66	21.1177	22.2398	20.6162	22.2554	21.0554	18.788	20.0592	20.0498	25.4664	21.2921	-0.406646	0.754375	0.610444	0.779173	2.30188	4.931	0.262097	0.877862	3	2	2.9	5
Q9Y2Q9	28S ribosomal protein S28, mitochondrial	MRPS28	23.1417	21.0614	21.2235	22.5068	22.4557	23.477	21.8135	22.8023	23.4583	22.3718	22.0481	20.6451	1.00429	2.00596	0.249525	0.440784	-1.00304	0.498948	0.232602	0.877925	3	3	15.5	16
P62979	Ubiquitin-40S ribosomal protein S27a;Ubiquitin;40S ribosomal protein S27a;Ubiquitin-60S ribosomal protein L40;Ubiquitin;60S ribosomal protein L40;Polyubiquitin-B;Ubiquitin;Polyubiquitin-C;Ubiquitin	RPS27A	29.2495	28.9417	29.051	30.6986	30.1647	30.1366	30.1558	29.4588	28.6866	29.9817	30.1363	30.037	1.2526	2.3827	0.00355461	0.07704	0.617921	1.53466	0.221173	0.878011	8	8	55.8	603
Q9BZE9	Tether containing UBX domain for GLUT4	ASPSCR1	24.1559	24.6945	24.3991	24.1879	23.6644	24.0876	20.6431	22.1468	24.2343	23.606	23.0921	24.6823	-0.436537	0.738906	0.122592	0.370333	1.45204	2.73595	0.272387	0.878086	9	9	26.6	45
A6NDU8	UPF0600 protein C5orf51	C5orf51	21.7253	22.4084	22.4267	21.7136	22.5947	21.1716	20.5315	20.0839	21.7222	21.4423	21.6148	21.467	-0.360179	0.779068	0.490173	0.706448	0.728854	1.65732	0.212491	0.8781	2	2	9.9	15
P52948	Nuclear pore complex protein Nup98-Nup96;Nuclear pore complex protein Nup98;Nuclear pore complex protein Nup96	NUP98	21.8595	20.4498	21.7169	23.2967	22.0592	24.1706	20.1014	20.6433	21.8044	20.1327	20.1819	19.9941	1.83345	3.56388	0.0730824	0.190099	-0.746772	0.595935	0.213637	0.878123	4	4	2.9	9
O75964	ATP synthase subunit g, mitochondrial	ATP5L	25.1716	21.2721	25.4941	25.5302	24.7491	21.5178	22.6104	25.5409	24.6766	21.972	23.6341	23.1951	-0.0469017	0.968013	0.980782	0.989356	-1.34224	0.394408	0.25125	0.878225	3	3	31.1	39
P61916	Epididymal secretory protein E1	NPC2	25.4726	22.2809	25.8879	25.1654	25.5657	25.398	26.0827	27.3389	26.6402	25.921	24.0724	26.6152	0.829204	1.7767	0.509155	0.688394	-1.15108	0.450288	0.24309	0.878254	5	5	27.8	88
Q969K3	E3 ubiquitin-protein ligase RNF34	RNF34	22.3142	20.2913	23.1494	22.7891	23.3751	22.2765	21.5976	20.7729	20.8794	20.7815	22.6668	22.4325	0.895282	1.85997	0.378968	0.569732	0.876944	1.83648	0.246971	0.878315	2	2	6.5	6
P78324	Tyrosine-protein phosphatase non-receptor type substrate 1;Signal-regulatory protein beta-1 isoform 3	SIRPA	21.5794	20.1126	19.4692	21.3415	21.7333	20.5576	21.4577	22.6975	21.6211	19.4213	21.9435	21.1235	0.823748	1.77	0.31269	0.516976	-1.09603	0.467802	0.261219	0.87841	11	11	27.8	65
P0C7P3	Schlafen family member 14	SLFN14	22.3737	21.8699	20.4483	22.8141	22.1906	23.9175	23.4121	22.8958	22.1645	22.7285	23.8167	24.9112	1.4101	2.65756	0.139589	0.281221	0.99468	1.99264	0.242869	0.878421	2	2	1.9	15
P61923	Coatomer subunit zeta-1	COPZ1	25.7696	26.987	24.2671	26.8356	26.1382	25.8367	27.1756	25.7906	25.2797	27.1838	27.2286	26.4076	0.595619	1.51112	0.517612	0.703612	0.858019	1.81255	0.242327	0.878444	6	6	35	70
Q9HD20	Manganese-transporting ATPase 13A1	ATP13A1	19.1441	22.6042	22.3397	22.4008	20.7752	20.4192	20.8879	21.9982	23.6926	23.3547	22.8944	23.8424	-0.164227	0.892407	0.903216	0.943436	1.17096	2.25161	0.245059	0.878547	5	5	4.7	10
Q96RE7	Nucleus accumbens-associated protein 1	NACC1	21.6334	25.1079	23.7891	23.0752	23.5504	23.6506	23.0388	25.0586	24.4217	24.7126	25.3199	25.1635	-0.0847658	0.942938	0.938251	0.963173	0.892316	1.85615	0.225547	0.878553	5	5	11.6	47
O75113	NEDD4-binding protein 1	N4BP1	23.9076	21.2021	24.0861	23.9176	24.0763	24.2151	19.9353	23.9683	23.7486	24.0429	24.4696	24.0756	1.00439	2.0061	0.344101	0.536201	1.64532	3.12817	0.279493	0.878613	5	5	6.6	14
P49748	Very long-chain specific acyl-CoA dehydrogenase, mitochondrial	ACADVL	27.8735	28.326	27.5329	27.1785	27.4428	27.3066	27.8556	28.0082	28.3146	27.6161	27.5963	27.9584	-0.601554	0.659044	0.0678184	0.257806	-0.335861	0.792311	0.133785	0.878678	29	29	50.8	427
Q9NXV2	BTB/POZ domain-containing protein KCTD5	KCTD5	19.8623	20.2881	22.3394	22.462	21.6087	20.702	20.527	20.2486	20.4265	21.9766	21.7845	20.0516	0.760983	1.69464	0.453781	0.649044	0.870188	1.8279	0.23159	0.878791	2	2	12	5
Q8NBQ5	Estradiol 17-beta-dehydrogenase 11	HSD17B11	20.0702	22.0697	20.438	20.2033	19.9181	20.7114	19.4709	19.3658	20.9515	20.3928	21.7261	20.3868	0	1	1	1	0.905848	1.87365	0.252835	0.878853	4	4	20	10
Q92522	Histone H1x	H1FX	19.0092	21.3593	20.7856	19.5403	23.0789	20.516	21.8544	21.6532	24.815	21.3249	21.8356	20.996	0.660367	1.58048	0.63063	0.780404	-1.38875	0.381896	0.256836	0.878917	4	4	21.6	13
P38117	Electron transfer flavoprotein subunit beta	ETFB	29.5511	29.7592	30.0588	29.0333	28.9003	28.8903	29.0424	29.0912	29.2535	28.7429	29.0581	28.839	-0.848406	0.555398	0.00534426	0.10073	-0.249054	0.841448	0.0922021	0.878947	15	15	59.2	675
Q13439	Golgin subfamily A member 4	GOLGA4	24.5946	24.224	24.6109	24.6509	24.5707	24.511	25.7549	24.1881	24.5355	20.9947	24.4947	24.2793	0.101039	1.07255	0.488776	0.79586	-1.56992	0.336827	0.270272	0.879054	17	17	9.1	38
P41223	Protein BUD31 homolog	BUD31	23.0162	20.7724	22.6796	23.5433	23.3542	23.6017	23.149	22.6057	22.2993	23.859	24.0328	22.4573	1.34364	2.53791	0.12839	0.272997	0.765013	1.69939	0.241702	0.879063	3	3	20.1	14
Q9BQE4	Selenoprotein S	VIMP	19.6011	20.0703	19.7496	22.0693	21.3929	23.3136	20.3358	19.7849	21.8539	20.7931	21.9347	22.4877	2.45157	5.47011	0.0133455	0.0889163	1.08027	2.11443	0.245652	0.879142	2	2	12.2	8
P09525	Annexin A4	ANXA4	27.8306	27.9542	27.8377	26.9873	27.4808	27.3751	28.5132	29.2027	29.2907	28.7066	28.6379	28.2582	-0.593124	0.662906	0.0187813	0.169466	-0.467975	0.722979	0.173088	0.879165	21	21	57.1	387
Q96T51	RUN and FYVE domain-containing protein 1	RUFY1	26.9855	27.9034	27.3474	26.6044	27.3671	26.8279	25.5959	27.2179	26.755	26.8901	27.6197	27.2575	-0.478972	0.717489	0.242974	0.494303	0.732822	1.66189	0.236282	0.879177	22	21	37	229
P57076	UPF0769 protein C21orf59	C21orf59	22.8459	21.0653	20.1302	23.3515	23.7485	24.1273	21.2338	20.7726	21.9194	20.8956	23.7945	23.0182	2.39531	5.2609	0.0443441	0.144072	1.26086	2.39639	0.245919	0.87923	5	5	26.6	19
Q4VC31	Coiled-coil domain-containing protein 58	CCDC58	23.5541	21.1646	23.0903	25.6315	23.3984	23.7085	21.5923	20.8693	23.0771	21.3083	21.0405	20.0871	1.64313	3.12343	0.179579	0.321359	-1.03431	0.488249	0.238966	0.879332	7	7	60.4	26
Q95365	HLA class I histocompatibility antigen, B-38 alpha chain;HLA class I histocompatibility antigen, B-39 alpha chain;HLA class I histocompatibility antigen, B-67 alpha chain	HLA-B	29.8433	30.3889	30.1993	31.1846	31.8344	31.8759	28.6399	28.0336	30.9179	30.0489	30.3971	30.8038	1.48781	2.80463	0.00566007	0.0758596	1.21948	2.32863	0.248953	0.879367	21	4	57.7	537
P25788	Proteasome subunit alpha type-3	PSMA3	28.9138	29.5524	28.7399	28.8414	29.0972	28.9562	28.7406	28.1723	29.0517	29.4318	29.0368	28.936	-0.103741	0.930617	0.707993	0.864455	0.479991	1.39473	0.183259	0.879434	12	12	45.5	328
Q69YN2	CWF19-like protein 1	CWF19L1	24.9943	24.0049	24.7551	24.8147	25.0006	24.1256	23.0197	24.8352	24.168	24.5016	24.7073	25.1137	0.0622183	1.04407	0.883804	0.94126	0.766537	1.70118	0.242797	0.879461	14	14	29.7	56
P61604	10 kDa heat shock protein, mitochondrial	HSPE1	27.7513	26.0116	25.8407	28.9319	28.2944	28.6351	23.9902	25.0502	27.6595	26.9308	27.0901	27.0636	2.08592	4.24546	0.0307402	0.130471	1.46155	2.75404	0.251535	0.879667	7	7	61.8	109
P19971	Thymidine phosphorylase	TYMP	26.7166	27.789	26.5151	28.0376	28.2862	27.7445	24.1358	27.3487	24.7026	26.5234	26.736	26.9179	1.01588	2.02214	0.0752517	0.22463	1.33007	2.51415	0.25293	0.879733	22	22	60.6	404
P17980	26S protease regulatory subunit 6A	PSMC3	27.8311	28.0412	27.8658	28.0751	28.4196	28.5844	28.351	28.5365	27.8141	28.7083	29.1544	28.3201	0.447018	1.36322	0.0522613	0.268352	0.493734	1.40808	0.202286	0.879784	23	23	58.1	411
O00116	Alkyldihydroxyacetonephosphate synthase, peroxisomal	AGPS	24.4889	21.1234	24.6167	25.275	26.5274	26.2833	23.4345	24.9966	24.2753	24.9914	24.4141	25.7971	2.6189	6.14282	0.0956921	0.215037	0.832064	1.78023	0.240261	0.879805	14	14	28.6	68
P16402	Histone H1.3	HIST1H1D	20.4525	24.828	20.6131	19.3147	24.0461	20.5396	22.0265	19.7288	23.7147	19.524	19.7334	21.2911	-0.66441	0.630947	0.758202	0.853246	-1.64049	0.320748	0.270029	0.879916	9	2	26.2	10
Q14919	Dr1-associated corepressor	DRAP1	20.3729	20.5133	22.6492	20.4145	25.0015	23.2578	20.7948	20.5233	24.1472	19.954	20.8816	20.0833	1.7128	3.27796	0.324564	0.49798	-1.51544	0.34979	0.275552	0.880176	3	3	21	15
Q00059	Transcription factor A, mitochondrial	TFAM	22.1125	20.2388	21.8065	25.2131	25.1414	25.4094	24.6919	22.452	24.1441	19.4363	23.4333	22.9019	3.86872	14.6083	0.0027252	0.0438261	-1.83882	0.27955	0.265878	0.880203	6	6	21.1	37
Q6UXH1	Cysteine-rich with EGF-like domain protein 2	CRELD2	23.7068	21.9593	24.1479	23.9997	23.9956	24.0485	25.1949	24.8098	22.8493	25.364	25.5099	25.0566	0.74328	1.67398	0.328485	0.536896	1.0255	2.03566	0.23723	0.880252	4	4	14.4	24
O00231	26S proteasome non-ATPase regulatory subunit 11	PSMD11	28.5006	29.3572	28.4238	28.9261	29.1145	28.8753	29.4897	29.086	28.1877	29.5132	29.8898	29.2457	0.211412	1.15782	0.530025	0.767904	0.6284	1.54585	0.215719	0.880282	24	24	56.6	495
Q8TEQ6	Gem-associated protein 5	GEMIN5	22.662	21.4292	20.8434	24.5687	24.0435	24.277	20.4857	21.4205	22.6297	23.6049	21.8812	22.3628	2.65155	6.28342	0.00890616	0.0743106	1.10434	2.15	0.242254	0.880285	10	10	9	20
Q9H3S7	Tyrosine-protein phosphatase non-receptor type 23	PTPN23	24.6059	25.3042	25.7019	24.4637	24.9899	24.9676	23.5475	24.9271	24.6573	25.4159	24.6113	25.1231	-0.39691	0.759483	0.336228	0.586099	0.672798	1.59416	0.236229	0.880417	11	11	7.6	86
Q13496	Myotubularin	MTM1	20.9729	21.0045	21.8797	21.2251	22.0988	21.8124	21.5762	21.3791	21.0325	22.3275	21.6513	21.4369	0.426385	1.34386	0.338922	0.582585	0.475964	1.39085	0.20172	0.880432	3	3	4.6	4
Q66K14	TBC1 domain family member 9B	TBC1D9B	21.5193	21.9964	22.559	22.3067	22.626	22.1018	20.7925	22.4917	20.6778	21.3618	22.8905	22.9124	0.319958	1.24829	0.39613	0.656098	1.06755	2.09587	0.242607	0.880438	3	3	2.2	9
Q13263	Transcription intermediary factor 1-beta	TRIM28	29.6172	29.0547	29.5513	30.1183	30.0737	29.8779	28.7505	28.9963	29.1009	29.797	29.0183	29.2567	0.615581	1.53217	0.0328528	0.193862	0.408112	1.32695	0.181586	0.880518	26	26	51.9	613
O00267	Transcription elongation factor SPT5	SUPT5H	21.6655	23.5422	22.5939	23.5536	25.7751	23.666	21.5928	24.3837	25.4745	21.7215	22.8872	22.1987	1.73104	3.31967	0.127732	0.264639	-1.54788	0.342012	0.268066	0.880678	14	14	18.1	42
O00193	Small acidic protein	SMAP	23.3384	21.6044	25.7432	24.2234	27.8472	26.6655	22.0065	20.8845	28.1979	21.2031	21.2459	20.3577	2.68337	6.42355	0.170019	0.298204	-2.76075	0.147547	0.294835	0.88068	4	4	22.4	73
P28072	Proteasome subunit beta type-6	PSMB6	22.1391	24.768	27.7278	24.6919	26.8079	25.7525	23.8889	25.718	30.7926	25.9718	22.5464	23.0443	0.872426	1.83074	0.639809	0.782748	-2.94568	0.129796	0.27393	0.880683	3	3	13	47
O60684	Importin subunit alpha-7	KPNA6	24.9953	25.1191	23.4586	26.8944	26.8051	26.5873	25.1713	24.6513	25.9273	25.702	25.7623	25.9906	2.23794	4.71723	0.0144851	0.092082	0.568362	1.48284	0.209778	0.880827	12	6	25.9	114
Q99598	Translin-associated protein X	TSNAX	27.6914	27.7226	28.2782	27.6436	27.1227	26.5221	27.7496	27.9252	27.6086	27.5667	27.2195	24.1841	-0.801269	0.573844	0.100046	0.271089	-1.4377	0.369155	0.253275	0.880877	11	11	47.6	117
Q99442	Translocation protein SEC62	SEC62	20.6015	20.4389	20.2329	20.4751	19.7381	20.3351	21.6982	19.6729	23.9765	19.9465	19.9115	20.6161	-0.241678	0.845761	0.388266	0.67798	-1.62454	0.324313	0.268085	0.88089	3	3	5.5	6
Q9Y570	Protein phosphatase methylesterase 1	PPME1	24.6536	25.2484	24.3017	24.9922	24.5538	25.3629	24.3307	24.6546	25.1175	24.9309	25.3028	25.146	0.235102	1.17699	0.55141	0.77028	0.425642	1.34317	0.167109	0.880976	6	6	18.7	68
Q9H0P0	Cytosolic 5-nucleotidase 3A	NT5C3A	23.6755	22.2097	22.2721	26.238	25.262	26.5854	21.1095	23.4933	21.2385	24.7556	22.3487	22.8756	3.30936	9.91326	0.00597679	0.0605085	1.37951	2.6018	0.264633	0.880984	12	12	39.6	46
Q9NWY4	UPF0609 protein C4orf27	C4orf27	24.6228	27.1032	25.4238	24.803	25.7452	26.0791	24.1323	25.0361	26.4392	24.578	22.3233	24.672	-0.174177	0.886273	0.843054	0.918786	-1.3448	0.393709	0.257663	0.881037	5	5	12.7	27
P19525	Interferon-induced, double-stranded RNA-activated protein kinase	EIF2AK2	24.0128	24.7843	24.6576	25.1678	24.7387	25.5323	21.3148	24.4789	23.9144	24.5324	24.7122	24.2263	0.661382	1.5816	0.116485	0.307666	1.25428	2.38548	0.271681	0.88104	9	9	19.4	83
Q99439	Calponin-2	CNN2	30.2558	29.9436	30.2117	29.0315	29.5317	29.4587	30.0789	30.5697	30.2571	29.5177	29.7864	30.2786	-0.796419	0.575777	0.0123625	0.133835	-0.440998	0.736625	0.17138	0.881064	14	13	36.9	431
Q07021	Complement component 1 Q subcomponent-binding protein, mitochondrial	C1QBP	27.7884	28.0514	28.4163	28.723	28.0138	28.1931	28.7932	28.7765	28.2296	29.3029	29.0448	28.6881	0.224613	1.16846	0.467571	0.725379	0.412128	1.33065	0.18409	0.881121	9	9	34	451
Q9Y6D6	Brefeldin A-inhibited guanine nucleotide-exchange protein 1	ARFGEF1	19.3293	20.7447	22.1541	22.7224	21.0191	21.0866	21.0124	20.6254	23.1642	20.1595	20.6327	20.8169	0.866665	1.82344	0.429666	0.622203	-1.06431	0.478201	0.260953	0.881171	3	1	2.2	1
Q9H0D6	5-3 exoribonuclease 2	XRN2	23.8969	22.0753	22.4225	24.9263	24.9632	23.6002	24.0316	20.7054	23.5854	21.5431	20.8648	21.8221	1.69834	3.24527	0.0766763	0.199832	-1.36418	0.388455	0.275312	0.881324	6	6	10.1	27
O75347	Tubulin-specific chaperone A	TBCA	28.0687	24.6293	26.148	28.4465	27.9701	28.3313	26.2335	26.5311	27.6176	26.9547	27.6142	28.2394	1.96734	3.91046	0.122011	0.252029	0.808645	1.75157	0.222765	0.881338	11	11	63.9	214
P85037	Forkhead box protein K1	FOXK1	25.1133	24.7905	24.8722	24.3451	25.4101	24.9557	25.7933	26.1012	24.3032	23.7904	22.6625	25.6181	-0.0216929	0.985076	0.949738	0.973509	-1.37556	0.385403	0.250549	0.881342	9	9	10.2	44
Q96D71	RalBP1-associated Eps domain-containing protein 1	REPS1	23.3578	24.1514	23.9431	24.0252	23.6866	23.1964	24.842	23.8356	22.6507	20.8457	24.3576	21.402	-0.181364	0.881869	0.620107	0.806961	-1.57431	0.335804	0.279775	0.881503	6	6	11.3	19
P46379	Large proline-rich protein BAG6	BAG6	23.1127	22.4124	24.7709	25.2814	26.0125	26.0333	23.058	23.963	25.5986	25.8753	24.7384	25.1796	2.34371	5.07606	0.0341892	0.134533	1.05789	2.08188	0.263452	0.881505	14	14	14.8	50
Q9BQ61	Uncharacterized protein C19orf43	C19orf43	22.3292	21.1304	19.6706	20.2324	22.1464	23.6755	22.0722	21.7798	24.2335	22.8957	24.801	24.2241	0.974704	1.96524	0.481756	0.660932	1.27842	2.42573	0.252781	0.881506	4	4	35.2	19
Q9H9Q2	COP9 signalosome complex subunit 7b	COPS7B	26.2339	27.2074	24.9684	26.0715	26.2635	25.9076	23.9345	23.4439	25.8334	25.0699	25.4	25.8088	-0.0556653	0.962151	0.936481	0.964459	1.0223	2.03115	0.249422	0.881546	8	8	30.3	75
P82673	28S ribosomal protein S35, mitochondrial	MRPS35	23.5606	24.3969	24.2913	24.3975	24.5051	23.8012	24.263	24.4422	22.8306	24.5587	24.764	24.4195	0.151663	1.11085	0.680474	0.839165	0.73544	1.66491	0.229941	0.881708	7	7	29.4	30
Q8IUD2	ELKS/Rab6-interacting/CAST family member 1	ERC1	23.1959	21.756	22.3089	22.9603	23.6266	23.0488	20.7211	21.1032	20.3241	20.5559	21.6778	22.7932	0.791654	1.73106	0.166349	0.354162	0.959528	1.94467	0.233259	0.881722	3	2	3.3	6
Q15031	Probable leucine--tRNA ligase, mitochondrial	LARS2	20.2782	20.7832	21.1339	21.7217	21.9527	22.6857	21.6473	20.3198	22.2738	21.8425	22.3283	22.7142	1.38825	2.61761	0.0221271	0.125696	0.881344	1.84209	0.233687	0.881779	4	4	4.2	5
P56962	Syntaxin-17	STX17	22.0223	20.1666	21.3567	20.697	23.0272	21.4612	21.6106	22.539	22.8243	19.8532	22.5991	21.0356	0.546602	1.46064	0.565887	0.741398	-1.16199	0.446896	0.255145	0.881792	4	4	17.9	14
P41091	Eukaryotic translation initiation factor 2 subunit 3;Putative eukaryotic translation initiation factor 2 subunit 3-like protein	EIF2S3	29.0151	29.5134	29.6433	29.728	29.7574	29.8057	28.7148	28.919	29.0424	29.2266	29.0534	29.1335	0.37307	1.29511	0.125071	0.404763	0.245784	1.18574	0.0848927	0.881851	18	18	42.6	567
Q96K21	Abscission/NoCut checkpoint regulator	ZFYVE19	22.8079	22.924	22.7645	22.2018	20.4955	22.124	21.7909	22.8695	20.9438	22.7461	22.8053	22.4446	-1.22502	0.427792	0.0932587	0.237501	0.797291	1.73783	0.233308	0.881929	3	3	7.6	4
Q13325	Interferon-induced protein with tetratricopeptide repeats 5	IFIT5	24.5885	21.8262	24.0733	25.2312	24.4827	26.3753	23.349	24.1282	24.61	22.0674	21.9743	24.4893	1.86706	3.64788	0.138496	0.270954	-1.1854	0.439703	0.258852	0.882026	10	8	25.5	51
P49589	Cysteine--tRNA ligase, cytoplasmic	CARS	27.53	28.0612	27.5627	28.1246	28.3056	28.18	26.8488	25.8442	28.1018	27.445	28.421	27.8324	0.485444	1.40002	0.0542999	0.262483	0.967864	1.95594	0.245629	0.882191	25	25	37.6	296
A0A5B9	T-cell receptor beta-2 chain C region;T-cell receptor beta-1 chain C region	TRBC2	22.127	22.7868	20.8188	19.7525	19.6282	21.4257	20.7895	22.2524	24.8323	21.075	21.6368	20.4132	-1.6421	0.32039	0.115369	0.250955	-1.58303	0.33378	0.268692	0.88229	3	3	28.7	9
P30043	Flavin reductase (NADPH)	BLVRB	25.2665	24.5843	25.3586	24.8649	25.5989	24.9384	25.7933	23.1923	25.3416	21.9745	25.1861	22.0563	0.0642376	1.04553	0.858434	0.933278	-1.70343	0.307055	0.268634	0.882305	7	7	46.1	120
P63261	Actin, cytoplasmic 2;Actin, cytoplasmic 2, N-terminally processed	ACTG1	26.6801	21.496	21.6281	29.1438	26.8435	27.554	26.1318	31.8629	26.8284	29.9575	31.5108	30.194	4.57903	23.9015	0.0672868	0.164275	2.27977	4.85601	0.289555	0.882408	38	2	84.3	134
Q92556	Engulfment and cell motility protein 1	ELMO1	27.0811	26.3266	26.6605	27.4309	25.7649	27.4294	25.5445	26.2027	26.6079	27.0617	26.4006	26.561	0.185677	1.13735	0.771121	0.874165	0.556071	1.47026	0.205616	0.882546	18	14	25.9	173
O95801	Tetratricopeptide repeat protein 4	TTC4	22.6026	24.5865	24.4546	24.8705	25.7912	24.0731	20.3734	20.5171	23.2631	23.339	21.7715	23.2456	1.03039	2.04258	0.27242	0.463865	1.40087	2.64061	0.260042	0.882597	7	7	19.1	35
P08670	Vimentin	VIM	30.663	30.1094	30.6966	30.1892	29.9644	29.9334	31.106	30.6652	31.3853	30.7056	30.3266	30.8676	-0.460642	0.726663	0.0898101	0.315563	-0.418856	0.748018	0.187653	0.882643	50	47	63.7	1405
P62269	40S ribosomal protein S18	RPS18	27.707	28.8073	27.2457	28.8692	29.233	29.0306	23.3405	26.3503	27.5367	26.5942	27.8299	27.8505	1.12427	2.17991	0.0770943	0.221959	1.68241	3.20964	0.270288	0.882643	12	12	53.9	131
O75323	Protein NipSnap homolog 2	GBAS	23.4379	22.5161	19.0625	23.8319	22.5593	22.041	20.6607	23.3008	20.7265	20.6436	20.3612	20.1642	1.13854	2.20158	0.471673	0.650585	-1.17301	0.443495	0.253545	0.88271	5	5	17.1	11
P51610	Host cell factor 1;HCF N-terminal chain 1;HCF N-terminal chain 2;HCF N-terminal chain 3;HCF N-terminal chain 4;HCF N-terminal chain 5;HCF N-terminal chain 6;HCF C-terminal chain 1;HCF C-terminal chain 2;HCF C-terminal chain 3;HCF C-terminal chain 4;HCF C-terminal chain 5;HCF C-terminal chain 6	HCFC1	24.7323	23.1838	24.0497	24.1009	24.502	24.0089	21.0149	24.0112	24.3457	25.3942	24.5441	23.8918	0.215347	1.16098	0.672495	0.822787	1.4861	2.80131	0.264026	0.882915	11	11	6.5	59
Q9H3K6	BolA-like protein 2	BOLA2	25.4195	22.1454	21.7262	26.2839	24.7316	25.4727	21.9807	24.9935	25.2914	22.6252	23.7272	20.3036	2.39902	5.27445	0.127522	0.253272	-1.86986	0.2736	0.269945	0.88318	4	4	50	39
O75420	PERQ amino acid-rich with GYF domain-containing protein 1	GIGYF1	22.7412	22.2854	20.8142	20.962	20.9234	22.2922	20.9551	21.561	22.1689	21.9599	22.7635	21.9164	-0.554365	0.680957	0.492798	0.689782	0.651602	1.57091	0.217532	0.883203	3	3	3.6	3
Q9Y4P8	WD repeat domain phosphoinositide-interacting protein 2	WIPI2	24.9527	24.6173	25.5196	23.3712	24.2228	24.8811	23.1863	24.985	23.9848	22.3252	23.0604	23.9203	-0.871461	0.546593	0.162846	0.340308	-0.950089	0.517601	0.243456	0.883211	5	5	11.9	34
Q9NWV4	UPF0587 protein C1orf123	C1orf123	25.8177	26.1108	25.532	25.9679	25.3896	25.0367	23.2371	25.9174	25.5215	26.113	26.1208	25.7049	-0.355441	0.781631	0.327286	0.591723	1.08757	2.12516	0.268234	0.883584	6	6	54.4	90
Q8IYQ7	Threonine synthase-like 1	THNSL1	24.2436	22.1268	23.038	24.4429	23.3922	25.5278	25.1278	24.1686	23.321	22.9043	23.9823	23.2811	1.31815	2.49346	0.204085	0.366903	-0.816566	0.567792	0.251743	0.883982	10	10	17.5	29
Q9NZM1	Myoferlin	MYOF	21.7291	20.7929	20.5813	21.1933	20.4474	22.7224	26.5529	20.7186	22.0227	20.2094	20.5037	21.6824	0	1	1	1	-2.29954	0.203128	0.276014	0.884262	9	8	6.6	17
Q9Y3E7	Charged multivesicular body protein 3	CHMP3	22.9423	20.1131	23.3943	23.2997	22.2557	22.7435	22.2304	22.191	22.2363	22.5633	22.2282	23.2743	0.616399	1.53304	0.595462	0.764389	0.469377	1.38451	0.203074	0.884309	3	3	10.8	25
P35249	Replication factor C subunit 4	RFC4	24.6668	22.195	24.0863	24.6407	25.1896	25.2545	21.5236	24.527	24.379	22.6676	22.8015	20.1283	1.3789	2.6007	0.148301	0.294818	-1.61075	0.327428	0.285686	0.884422	6	6	18.2	21
P40429	60S ribosomal protein L13a;Putative 60S ribosomal protein L13a protein RPL13AP3	RPL13A	24.7128	26.7831	25.8765	25.0703	27.3431	27.423	23.4519	23.1275	26.8348	26.4454	26.0417	25.4544	0.821327	1.76703	0.447698	0.63931	1.5091	2.84632	0.283699	0.88447	6	6	30	102
Q8NFU3	Thiosulfate sulfurtransferase/rhodanese-like domain-containing protein 1	TSTD1	24.5755	21.5869	21.5739	25.9896	22.469	24.7538	20.2457	20.6841	22.1475	19.9137	20.9104	19.4358	1.82536	3.54395	0.272379	0.440015	-0.939153	0.521539	0.262442	0.884612	3	3	31.3	21
P52790	Hexokinase-3	HK3	21.4083	18.4004	20.7978	18.9349	18.054	20.4252	21.5086	21.3575	19.1214	19.2517	20.4587	18.7613	-1.06408	0.478278	0.407027	0.589924	-1.17192	0.44383	0.272576	0.884759	18	15	25.1	78
Q8TCS8	Polyribonucleotide nucleotidyltransferase 1, mitochondrial	PNPT1	26.2674	26.5324	26.2211	26.7359	26.6627	26.4728	26.1491	25.3554	25.9714	25.0948	24.6505	25.8893	0.28354	1.21718	0.0853351	0.41085	-0.613742	0.653499	0.231006	0.884843	19	19	26.1	120
Q9NZT1	Calmodulin-like protein 5	CALML5	23.8106	22.3342	19.2664	22.0351	23.0184	23.1072	22.7534	24.3232	23.5036	21.0068	21.811	23.9915	0.91648	1.8875	0.543424	0.711661	-1.25695	0.418428	0.277254	0.885289	4	4	22.6	24
P47756	F-actin-capping protein subunit beta	CAPZB	31.6464	31.5869	32.1035	31.0299	31.3335	31.1692	30.8733	31.0449	31.552	30.7888	30.7874	30.8475	-0.601373	0.659126	0.0315059	0.193873	-0.348869	0.785199	0.163547	0.885374	18	18	54.2	1359
P17858	ATP-dependent 6-phosphofructokinase, liver type	PFKL	28.5724	27.8698	26.5087	28.6138	28.1057	28.4561	25.801	25.7637	27.6779	25.0169	26.2182	25.1352	0.741611	1.67204	0.300455	0.512211	-0.957421	0.514977	0.2646	0.885376	23	19	32.1	215
Q9NQ48	Leucine zipper transcription factor-like protein 1	LZTFL1	25.8715	26.0891	26.0159	25.3643	26.1106	25.061	24.1856	26.1645	25.1641	26.0614	26.0058	25.7665	-0.480177	0.71689	0.205939	0.457367	0.77318	1.70903	0.252261	0.887212	8	8	33.8	64
Q92835	Phosphatidylinositol 3,4,5-trisphosphate 5-phosphatase 1	INPP5D	27.5729	28.2182	27.7851	26.8668	27.3505	26.9292	29.0688	28.636	27.9246	27.7524	27.7623	28.4115	-0.809867	0.570434	0.0290925	0.164198	-0.567793	0.674648	0.227347	0.887436	26	25	26.2	322
Q04206	Transcription factor p65	RELA	26.72	27.0679	27.3943	26.1678	26.3953	26.0001	26.7313	26.5987	26.4136	26.5898	26.0832	26.063	-0.87302	0.546003	0.0180621	0.139242	-0.33588	0.792301	0.160738	0.889773	13	13	23.6	159
Q13616	Cullin-1	CUL1	23.7066	23.8848	23.77	26.14	23.2851	25.7549	23.4782	24.3422	23.1246	23.5372	25.126	24.6353	1.27289	2.41645	0.228415	0.40256	0.784523	1.72252	0.256261	0.892469	13	13	17.8	33
Q9NRV9	Heme-binding protein 1	HEBP1	23.3015	23.2308	21.778	23.5703	20.6596	23.9626	29.0999	18.8022	24.0192	19.5514	21.5349	20.2115	-0.0392736	0.973145	0.974483	0.984886	-3.54115	0.0859029	0.307347	0.892503	2	2	11.1	7
O76071	Probable cytosolic iron-sulfur protein assembly protein CIAO1	CIAO1	24.6209	19.7328	24.238	24.9478	25.0937	24.9173	21.435	23.1633	23.5926	22.283	25.0966	24.9884	2.12237	4.35409	0.24791	0.406553	1.3924	2.62515	0.286156	0.893161	5	5	20.4	39
Q86VS8	Protein Hook homolog 3	HOOK3	26.5348	26.1173	26.7888	26.4187	26.6158	26.5957	22.4751	26.3894	26.7741	26.7737	26.6719	27.2368	0.0630824	1.0447	0.774207	0.909087	1.68127	3.2071	0.291357	0.8932	23	22	33.4	118
Q9UKV3	Apoptotic chromatin condensation inducer in the nucleus	ACIN1	21.3789	21.6966	22.4037	21.0048	21.8066	21.2781	20.8514	21.3419	23.7778	20.7825	20.0675	21.4368	-0.463214	0.725368	0.29368	0.5413	-1.2281	0.426879	0.281538	0.893571	3	3	3.6	4
Q68CZ2	Tensin-3	TNS3	20.0808	20.2428	20.5649	19.5062	19.7534	19.8514	20.6048	19.447	19.4937	21.5917	24.4781	19.1785	0	1	1	1	1.90096	3.73462	0.294718	0.893793	5	5	4.6	12
O75915	PRA1 family protein 3	ARL6IP5	25.8383	25.4884	23.7526	25.4648	24.5319	24.6805	27.2852	26.0765	28.0672	24.9586	26.7024	26.6564	-0.134048	0.911271	0.858819	0.926507	-1.0372	0.487272	0.272172	0.894113	5	5	25	99
P0CAP2	DNA-directed RNA polymerase II subunit GRINL1A	POLR2M	22.8306	20.9601	24.1799	23.4183	24.0038	23.7571	21.9521	23.7919	19.3738	22.6512	23.2517	24.1658	1.06953	2.09875	0.322702	0.513966	1.65028	3.13895	0.290148	0.89426	5	2	16.8	12
P49006	MARCKS-related protein	MARCKSL1	19.1593	20.9742	24.5165	24.6197	24.6271	24.1187	20.4589	19.9451	22.1506	23.1295	20.3518	23.4067	2.9052	7.49122	0.140186	0.264328	1.44447	2.72163	0.288501	0.895671	2	2	25.1	13
P50851	Lipopolysaccharide-responsive and beige-like anchor protein	LRBA	22.2315	23.0464	21.2486	24.0153	22.8996	24.1111	20.4749	22.2444	25.9905	25.0622	24.2081	25.3866	1.49989	2.82821	0.0819713	0.214898	1.98235	3.95136	0.299262	0.899054	15	15	6.4	30
Q9Y5P4	Collagen type IV alpha-3-binding protein	COL4A3BP	23.6986	22.9461	24.51	24.7327	25.2056	24.6303	21.006	24.2865	24.4973	24.3919	24.5043	25.1134	1.13794	2.20067	0.0788657	0.223098	1.40663	2.65117	0.289227	0.899607	10	10	14.9	67
Q12972	Nuclear inhibitor of protein phosphatase 1;Activator of RNA decay	PPP1R8	24.6083	25.8258	24.8981	24.9222	24.6228	24.6375	21.5961	24.0686	25.3618	24.5962	24.8705	25.8207	-0.38323	0.766719	0.370163	0.62123	1.42026	2.67634	0.289892	0.899776	8	8	27.9	45
Q9Y5J7	Mitochondrial import inner membrane translocase subunit Tim9	TIMM9	22.7687	20.248	20.5111	24.0918	22.8046	23.1092	25.7441	24.1822	20.3931	20.7407	21.5766	22.1583	2.15928	4.46692	0.0721296	0.183095	-1.94792	0.25919	0.300909	0.900476	3	3	41.6	5
Q9NYB0	Telomeric repeat-binding factor 2-interacting protein 1	TERF2IP	24.9828	22.7405	24.05	26.323	26.5768	26.6429	25.5885	24.6453	24.8828	25.0726	25.797	25.8539	2.58978	6.02007	0.0169848	0.0952977	0.535685	1.44963	0.230188	0.901442	14	14	40.4	71
Q7Z3D6	UPF0317 protein C14orf159, mitochondrial	C14orf159	24.3615	23.7315	24.6667	23.831	23.7458	23.991	23.9421	25.2216	24.8594	24.2941	24.3748	23.2548	-0.397283	0.759287	0.235201	0.507325	-0.699798	0.615658	0.252978	0.901507	9	9	20.3	40
P61758	Prefoldin subunit 3	VBP1	26.216	24.6476	25.0325	25.877	25.6947	25.9013	25.4127	25.6718	25.1333	24.7458	22.4232	25.5346	0.52566	1.43959	0.331763	0.556201	-1.17141	0.443987	0.283637	0.901667	6	6	28.9	80
P55084	Trifunctional enzyme subunit beta, mitochondrial;3-ketoacyl-CoA thiolase	HADHB	28.6552	29.03	29.0894	27.7955	27.9478	28.0875	29.1552	29.0229	28.3729	28.575	28.6191	27.8717	-0.981274	0.506532	0.00357709	0.0862041	-0.495056	0.709534	0.221479	0.901901	19	19	39	454
P27824	Calnexin	CANX	29.2994	29.5571	28.6829	29.3248	29.4187	29.8302	29.3969	29.5577	30.0749	29.8529	30.0634	30.2103	0.344783	1.26996	0.317655	0.585446	0.36569	1.2885	0.186051	0.904923	22	22	33.3	622
P61586	Transforming protein RhoA	RHOA	28.9764	28.8333	28.7395	28.9907	28.6393	29.1212	29.0292	28.4026	28.7965	27.6663	28.3704	28.6843	0.0673021	1.04776	0.69482	0.87925	-0.502434	0.705915	0.226811	0.90501	9	4	54.9	268
O95336	6-phosphogluconolactonase	PGLS	28.1267	26.2885	26.8711	27.972	27.9386	27.8998	25.3661	24.9818	28.0219	24.6709	25.6198	24.3102	0.841331	1.7917	0.19606	0.387575	-1.2563	0.418616	0.290576	0.905211	10	10	55.8	206
P48507	Glutamate--cysteine ligase regulatory subunit	GCLM	25.1532	24.8915	24.1426	25.3293	25.8335	25.8314	25.4526	24.7027	26.1276	26.7084	26.8206	25.2594	0.935666	1.91277	0.0539324	0.194392	0.835161	1.78406	0.268011	0.905709	7	7	34.3	60
Q99490	Arf-GAP with GTPase, ANK repeat and PH domain-containing protein 2	AGAP2	25.8243	24.7262	26.6779	23.9909	25.129	25.4486	25.7064	25.2274	25.4738	24.9946	25.1434	25.3568	-0.886651	0.540868	0.284147	0.484458	-0.304283	0.809845	0.154746	0.90571	12	12	10.8	61
Q16566	Calcium/calmodulin-dependent protein kinase type IV	CAMK4	27.431	26.6941	25.1578	26.9278	26.8826	25.7921	24.6219	27.0477	25.0654	26.3257	26.8433	26.411	0.106493	1.07661	0.896103	0.941431	0.948317	1.92962	0.28167	0.905925	20	19	39.3	139
Q9NX74	tRNA-dihydrouridine(20) synthase [NAD(P)+]-like	DUS2	22.3211	21.8363	20.2342	20.544	20.5564	22.472	20.453	21.879	20.7748	21.447	21.3464	22.6648	-0.273115	0.827531	0.7764	0.870787	0.783816	1.72168	0.264813	0.90593	3	3	8.3	5
O43324	Eukaryotic translation elongation factor 1 epsilon-1	EEF1E1	24.4305	24.7019	25.0895	24.8495	25.3944	25.865	20.396	19.4457	25.0787	24.1506	22.3524	25.1318	0.629005	1.5465	0.146898	0.351604	2.23812	4.71782	0.308915	0.905998	2	2	12.6	52
P07205	Phosphoglycerate kinase 2	PGK2	22.3582	20.2731	23.4246	20.0349	23.3737	22.3773	21.1509	23.0639	21.3503	22.3603	22.7226	22.9124	-0.0900192	0.93951	0.950217	0.969385	0.810078	1.75331	0.266855	0.906598	7	2	16.1	4
Q9NTX5	Ethylmalonyl-CoA decarboxylase	ECHDC1	27.7276	26.3127	25.7081	26.7639	27.2317	25.6147	23.4414	27.1048	25.8891	27.7734	25.8303	27.1797	-0.0460313	0.968597	0.955046	0.973133	1.44938	2.73091	0.300911	0.906615	8	8	33.2	99
Q99460	26S proteasome non-ATPase regulatory subunit 1	PSMD1	26.3175	26.9392	27.1122	28.1979	27.5823	28.5525	23.1826	23.8087	28.5988	26.8889	26.9968	27.7453	1.32127	2.49886	0.0238099	0.133677	2.01362	4.03794	0.309553	0.906627	32	32	43.7	315
O43719	HIV Tat-specific factor 1	HTATSF1	23.2681	23.8594	22.164	23.3072	24.1992	22.3364	20.3576	23.1987	23.0475	21.6571	21.0506	20.1879	0.183719	1.13581	0.814254	0.902549	-1.2361	0.424519	0.290847	0.906828	4	4	7	5
Q92900	Regulator of nonsense transcripts 1	UPF1	27.828	26.6496	28.1168	27.8068	28.3586	27.6472	25.5119	27.2863	27.1563	27.4834	26.9527	27.9674	0.406073	1.32507	0.460466	0.682074	0.816339	1.76093	0.272313	0.906927	32	32	31.8	277
P49914	5-formyltetrahydrofolate cyclo-ligase	MTHFS	24.6352	20.8576	21.525	23.5661	23.3527	23.0167	20.8496	20.4874	21.4276	20.6815	20.2813	20.4851	0.972558	1.96232	0.454333	0.639054	-0.438866	0.737714	0.213745	0.906932	2	2	13.3	10
P55769	NHP2-like protein 1;NHP2-like protein 1, N-terminally processed	NHP2L1	24.8405	22.0475	23.8967	24.4308	24.8971	24.6811	21.007	20.8433	25.0977	21.0352	20.7872	20.117	1.07474	2.10634	0.265677	0.456234	-1.66954	0.314354	0.304434	0.907118	3	3	27.3	20
O95260	Arginyl-tRNA--protein transferase 1	ATE1	23.3211	21.4924	23.0722	24.7566	24.2073	24.1856	22.7393	23.1068	23.9733	19.8156	20.9801	24.1743	1.75457	3.37426	0.0435451	0.155476	-1.61647	0.326132	0.298281	0.907166	5	5	13.3	17
Q9NS23	Ras association domain-containing protein 1	RASSF1	22.0869	21.3599	21.7356	20.4842	20.8253	19.837	21.5007	20.1706	22.7945	19.0503	21.3551	20.4951	-1.34529	0.393575	0.0197883	0.121	-1.18839	0.438792	0.305786	0.907222	3	3	9.3	4
O95716	Ras-related protein Rab-3D	RAB3D	19.8349	20.5102	21.0352	19.7388	19.9649	18.9932	19.6457	20.1747	20.1929	20.6676	20.437	20.0454	-0.894456	0.53795	0.120643	0.284746	0.378888	1.30034	0.211925	0.907299	3	3	16	20
P57075	Ubiquitin-associated and SH3 domain-containing protein A	UBASH3A	24.5921	20.2353	24.1529	22.7389	22.3046	22.2675	21.6289	22.9872	24.0029	21.9582	22.4134	21.4756	-0.556433	0.679981	0.710001	0.823844	-0.923941	0.527067	0.279382	0.907313	4	4	6.1	15
P05423	DNA-directed RNA polymerase III subunit RPC4	POLR3D	22.3853	20.6483	23.2003	23.214	23.5721	23.7085	22.057	21.5636	21.8926	20.9447	21.1213	21.971	1.42026	2.67634	0.137654	0.279815	-0.492013	0.711032	0.23075	0.907313	4	4	13.8	14
Q9NWZ3	Interleukin-1 receptor-associated kinase 4	IRAK4	24.8369	25.2613	25.0916	24.2054	23.9583	25.1814	25.5815	25.1234	25.4794	24.8818	25.4952	24.0356	-0.61491	0.652971	0.192918	0.413106	-0.590529	0.664099	0.255489	0.907327	10	10	25.4	78
Q9BV68	E3 ubiquitin-protein ligase RNF126	RNF126	22.8491	24.9805	24.8215	24.4351	22.7517	24.0187	20.3806	21.0245	23.5441	20.9854	19.5116	20.7109	-0.481841	0.716063	0.601991	0.771443	-1.24711	0.421291	0.307012	0.907509	4	4	16.6	29
O14579	Coatomer subunit epsilon	COPE	25.6933	21.1633	23.9301	27.6125	26.2147	27.0655	20.5404	24.11	24.8123	24.3507	25.6078	24.4064	3.36868	10.3294	0.0710783	0.171036	1.63408	3.1039	0.303333	0.907642	14	14	52.9	153
Q9BRR6	ADP-dependent glucokinase	ADPGK	24.0321	24.3773	21.9574	25.01	23.9222	24.321	24.772	24.6301	23.218	24.9179	24.6802	24.9782	0.962126	1.94818	0.305651	0.502882	0.652058	1.57141	0.265645	0.90771	4	4	11.7	36
P68366	Tubulin alpha-4A chain	TUBA4A	30.8234	30.5958	30.3633	31.4995	30.8674	31.4497	30.618	30.977	30.8721	31.2412	31.286	30.85	0.67803	1.59995	0.0490281	0.21862	0.303347	1.234	0.157564	0.907776	26	7	63.2	1246
Q08378	Golgin subfamily A member 3	GOLGA3	26.0283	25.0992	26.3842	26.9663	27.0064	26.5232	25.0038	26.2409	26.6599	27.4424	25.7904	27.3264	0.994697	1.99266	0.0737454	0.22452	0.884851	1.84657	0.291247	0.907779	35	35	30	161
Q04917	14-3-3 protein eta	YWHAH	27.6389	28.4706	28.0428	26.7821	27.6975	27.5752	28.8916	29.0573	28.3146	29.1811	28.9626	29.2045	-0.699147	0.615936	0.135066	0.322158	0.361575	1.28483	0.203217	0.907823	17	15	61	316
Q5R372	Rab GTPase-activating protein 1-like	RABGAP1L	22.8383	22.663	19.4912	23.4958	22.3692	22.5398	20.8204	23.451	23.5888	23.7564	23.1096	24.4629	1.13744	2.1999	0.375908	0.555767	1.15624	2.22876	0.304219	0.907863	8	8	11.5	13
P27797	Calreticulin	CALR	30.9905	30.9847	31.2214	31.2083	31.4031	31.4168	31.0911	31.6783	31.635	31.6964	31.7446	31.9858	0.27718	1.21182	0.0546397	0.366089	0.340808	1.26647	0.17841	0.907886	20	20	62.8	1086
P53041	Serine/threonine-protein phosphatase 5	PPP5C	26.4965	26.4838	24.4334	26.0918	26.7061	26.5212	23.6849	26.1815	25.7847	26.0732	26.0249	26.3955	0.635134	1.55308	0.421198	0.629566	0.947474	1.92849	0.293021	0.907899	15	15	36.7	124
Q9H8S9	MOB kinase activator 1A;MOB kinase activator 1B	MOB1A	25.4143	25.2508	23.083	26.4642	25.623	26.4997	23.4236	25.0546	25.5057	22.48	25.2582	22.1327	1.61297	3.05881	0.115336	0.250795	-1.37102	0.386618	0.307727	0.907943	6	6	25.9	91
P25786	Proteasome subunit alpha type-1	PSMA1	29.6333	30.2127	29.5861	29.7895	29.8271	29.6293	29.249	29.3941	29.4229	29.4327	29.8636	29.5426	-0.0620797	0.957882	0.78262	0.912199	0.257646	1.19553	0.139614	0.907988	13	13	46.4	520
Q9UKD1	Glucocorticoid modulatory element-binding protein 2	GMEB2	22.5682	21.4044	21.4053	22.2872	22.7077	22.2795	19.0414	21.7044	21.6084	21.1953	22.2684	22.3556	0.63217	1.54989	0.200399	0.419263	1.15503	2.22689	0.290274	0.908013	2	1	4.2	5
P22681	E3 ubiquitin-protein ligase CBL	CBL	25.2022	25.7176	24.0508	24.3812	24.6079	24.7124	21.8294	20.8447	24.0594	24.551	23.0017	22.9712	-0.423007	0.745868	0.447117	0.669721	1.26347	2.40072	0.308776	0.908092	9	8	14.5	36
Q15036	Sorting nexin-17	SNX17	24.9047	21.315	24.954	25.5478	26.2418	25.8945	24.6167	25.5213	24.2993	25.579	25.867	24.8556	2.1701	4.50055	0.150257	0.280237	0.621421	1.53839	0.259915	0.908259	7	7	20	94
Q9NVS9	Pyridoxine-5-phosphate oxidase	PNPO	24.6792	19.7729	20.5328	25.0686	24.2559	24.8225	24.8333	21.4856	23.3135	20.3055	22.388	22.6879	3.054	8.30511	0.11899	0.23611	-1.41698	0.374495	0.311367	0.908294	6	6	25.3	19
Q9NX63	MICOS complex subunit MIC19	CHCHD3	23.1392	21.981	23.4381	23.8381	23.8577	23.4116	20.7523	23.3942	21.7043	23.0341	22.5116	23.23	0.849693	1.80212	0.14333	0.316327	0.974954	1.96558	0.290817	0.908451	2	2	11.5	23
O95834	Echinoderm microtubule-associated protein-like 2	EML2	26.6327	27.102	26.3258	25.9645	26.2082	26.2096	24.6905	25.0977	26.8903	26.3189	26.3014	26.658	-0.559421	0.678574	0.0801122	0.278679	0.866574	1.82333	0.27489	0.908507	14	13	22.2	149
Q99613	Eukaryotic translation initiation factor 3 subunit C;Eukaryotic translation initiation factor 3 subunit C-like protein	EIF3C	22.9459	24.7939	25.8604	25.3655	28.8243	28.1095	23.8779	25.9382	29.1769	24.8749	23.1087	25.2654	2.89972	7.46282	0.0990898	0.216599	-1.91471	0.265225	0.317743	0.908533	19	19	21.4	172
P04181	Ornithine aminotransferase, mitochondrial;Ornithine aminotransferase, hepatic form;Ornithine aminotransferase, renal form	OAT	25.3646	24.6642	21.3793	26.4085	26.6714	26.9219	19.9025	22.0508	23.8845	22.2946	22.9172	26.9993	2.8646	7.28334	0.0815743	0.189257	2.12444	4.36034	0.31963	0.908591	8	8	21.9	38
Q6NXE6	Armadillo repeat-containing protein 6	ARMC6	23.2742	24.3979	23.7799	24.1307	24.0482	24.6028	21.6161	24.4319	23.4896	23.2678	25.0064	24.8013	0.443251	1.35966	0.29481	0.546276	1.17929	2.26465	0.300629	0.908637	8	8	16.2	30
A0MZ66	Shootin-1	KIAA1598	19.7564	21.0645	20.6139	20.2494	20.5737	20.7689	21.9632	20.7608	20.3098	21.2066	19.9041	19.0755	0.0523872	1.03698	0.905064	0.953712	-0.949182	0.517926	0.297205	0.908821	18	18	30.4	71
P53990	IST1 homolog	IST1	28.1245	28.7673	28.6251	27.6696	27.9992	27.8873	28.4249	28.2827	27.9921	28.0535	27.8565	28.0139	-0.653599	0.635693	0.039822	0.203793	-0.258595	0.835902	0.140311	0.908831	12	12	30.2	262
Q16719	Kynureninase	KYNU	21.0638	20.4822	21.2566	20.8044	20.436	20.305	19.9616	21.0358	21.3821	21.8613	20.5515	22.807	0	1	1	1	0.946723	1.92749	0.292315	0.908848	5	5	15.5	18
Q8TDW0	Volume-regulated anion channel subunit LRRC8C	LRRC8C	20.2823	21.3136	21.0749	20.9908	20.3324	21.1096	21.0658	20.1595	21.7206	19.9478	21.1112	19.2101	-0.0793209	0.946503	0.850434	0.927513	-0.892247	0.538774	0.280068	0.909011	3	3	3.5	6
Q9Y5M8	Signal recognition particle receptor subunit beta	SRPRB	22.9904	21.6467	24.4671	25.3239	24.8465	25.3775	24.8744	23.8678	25.2468	25.7778	24.8223	25.3351	2.14791	4.43185	0.0611786	0.169519	0.648729	1.56779	0.260874	0.909035	9	9	45	56
P62258	14-3-3 protein epsilon	YWHAE	31.1754	30.88	31.332	31.1927	31.3074	31.2999	31.2907	31.4044	30.4901	31.5005	31.6012	31.3685	0.137538	1.10003	0.374088	0.733033	0.428314	1.34566	0.220769	0.909085	25	23	77.6	1294
Q9UKD2	mRNA turnover protein 4 homolog	MRTO4	20.0799	20.2928	20.7155	19.9827	23.1355	20.985	19.8898	21.4747	22.5061	20.8808	20.0265	20.035	1.00497	2.0069	0.349137	0.541301	-0.976105	0.50835	0.295586	0.909094	3	3	11.7	5
O00303	Eukaryotic translation initiation factor 3 subunit F	EIF3F	26.9499	25.421	25.3704	27.2055	26.646	27.2309	26.2652	25.6658	26.4112	25.7199	25.4795	25.9672	1.11368	2.16397	0.113957	0.265547	-0.391884	0.762134	0.217502	0.909108	10	10	30.5	115
P50213	Isocitrate dehydrogenase [NAD] subunit alpha, mitochondrial	IDH3A	28.6515	29.1745	28.939	28.1279	28.5122	28.3775	27.5089	28.7877	28.264	28.7653	28.8366	28.524	-0.582446	0.667831	0.0365959	0.213389	0.521761	1.43571	0.244793	0.90911	13	13	34.7	357
Q92673	Sortilin-related receptor	SORL1	23.3352	23.4047	23.1354	20.5498	21.9562	21.4697	20.7076	23.4029	23.4775	21.314	21.6794	21.3442	-1.96653	0.255868	0.00944709	0.0870928	-1.08349	0.471886	0.303563	0.909125	11	11	5.6	22
Q8NBJ5	Procollagen galactosyltransferase 1	COLGALT1	23.3444	21.3981	21.3491	23.0892	26.1898	23.6627	22.7725	22.039	23.7754	23.1861	23.4493	24.1567	2.28335	4.86807	0.119717	0.244946	0.735043	1.66445	0.274313	0.909149	9	9	16.6	72
Q02252	Methylmalonate-semialdehyde dehydrogenase [acylating], mitochondrial	ALDH6A1	26.7385	27.4555	26.9165	25.8168	26.2192	25.895	27.3847	27.2331	26.4813	26.565	26.6603	26.6497	-1.05984	0.479685	0.0129557	0.11426	-0.408054	0.753639	0.220042	0.909281	14	14	23.2	175
Q01415	N-acetylgalactosamine kinase	GALK2	24.3469	22.6288	24.3669	23.1334	23.7032	23.4863	20.5324	20.2343	23.8618	20.5859	19.9595	19.8764	-0.339872	0.790111	0.601071	0.778971	-1.40222	0.378346	0.301878	0.909361	5	5	12.2	40
O95319	CUGBP Elav-like family member 2	CELF2	26.6168	26.5346	25.8016	26.5173	26.4594	26.3617	20.6765	23.8154	25.7174	24.7494	25.4488	25.165	0.128473	1.09314	0.650827	0.833807	1.71799	3.28978	0.311318	0.909377	7	6	17.5	142
Q6IN85	Serine/threonine-protein phosphatase 4 regulatory subunit 3A	SMEK1	19.6274	19.856	21.0067	23.4146	21.4489	20.1955	21.7281	21.3686	23.3755	21.4202	21.1817	21.5255	1.52297	2.87382	0.21313	0.370172	-0.781593	0.581724	0.28	0.909458	4	2	4.6	13
O75348	V-type proton ATPase subunit G 1;V-type proton ATPase subunit G 2	ATP6V1G1	24.7276	25.2619	22.7312	24.1492	25.6307	25.4044	23.8855	24.5787	25.2999	24.8564	21.8617	23.5846	0.821211	1.76689	0.411922	0.606999	-1.15381	0.449437	0.295279	0.909527	4	4	34.7	53
Q14011	Cold-inducible RNA-binding protein	CIRBP	24.4762	21.0585	23.2319	24.4812	23.3002	23.1942	19.4313	21.5971	23.5957	23.9555	22.6099	22.5327	0.736342	1.66595	0.532984	0.707987	1.49132	2.81146	0.311401	0.909551	3	3	20.9	24
P25116	Proteinase-activated receptor 1	F2R	19.9306	22.1954	20.4599	20.1381	20.2961	19.7445	21.0006	20.613	24.1823	20.5017	20.6158	20.6676	0	1	1	1	-1.33693	0.395862	0.302931	0.909659	2	2	7.5	4
Q13625	Apoptosis-stimulating of p53 protein 2	TP53BP2	22.1043	19.9646	20.6773	20.9633	23.3905	23.2535	20.1558	20.7072	22.047	23.1044	21.595	21.1855	1.62038	3.07456	0.183118	0.32604	0.99165	1.98846	0.287927	0.90967	2	2	2.7	4
Q9P2J5	Leucine--tRNA ligase, cytoplasmic	LARS	26.3442	27.5656	26.4998	28.0435	28.1218	28.2424	21.0928	22.7749	26.3012	26.5575	24.8872	24.454	1.33276	2.51884	0.0264531	0.137339	1.90996	3.75799	0.314826	0.909687	27	27	24.7	203
Q92947	Glutaryl-CoA dehydrogenase, mitochondrial	GCDH	26.8322	26.1159	23.5075	25.9471	24.9389	25.7076	22.1232	25.8301	25.5272	24.353	20.8427	22.849	0.0460141	1.03241	0.967303	0.979483	-1.81194	0.284808	0.311103	0.909712	7	7	18	62
Q06546	GA-binding protein alpha chain	GABPA	25.9319	25.5588	25.2745	25.218	25.9028	26.3871	21.4865	25.8294	25.3048	25.2004	26.1309	26.2298	0.247588	1.18722	0.558985	0.771601	1.64682	3.13143	0.306895	0.909738	9	9	24.4	98
Q9NQT4	Exosome complex component RRP46	EXOSC5	21.226	20.9728	21.1508	21.0048	20.3989	21.3485	20.6877	21.6501	20.2741	21.74	21.1636	21.4695	-0.199127	0.871078	0.526768	0.769143	0.587072	1.50219	0.253301	0.909781	3	3	14.9	9
P53004	Biliverdin reductase A	BLVRA	26.5943	24.3071	26.2402	26.5801	26.3657	25.3566	24.1065	26.1162	25.4467	25.6548	26.1343	26.1558	0.38694	1.30762	0.655722	0.80025	0.758485	1.69171	0.283665	0.9098	12	12	31.8	136
O60888	Protein CutA	CUTA	25.0938	24.5806	19.8165	22.3236	19.7741	22.0675	21.2714	20.4949	21.9494	21.9271	21.4752	22.1592	-1.77523	0.292148	0.395156	0.561452	0.615253	1.53183	0.256998	0.909808	3	3	22.3	21
P21399	Cytoplasmic aconitate hydratase	ACO1	25.4898	25.8773	21.4476	24.6323	24.2498	24.9551	26.568	25.6351	26.2401	25.7593	25.0527	26.0064	0.34086	1.26651	0.823433	0.902087	-0.541632	0.686993	0.242583	0.909869	11	11	12.9	106
Q6P1N0	Coiled-coil and C2 domain-containing protein 1A	CC2D1A	22.2934	20.6213	22.6989	22.3974	22.5992	22.3001	21.1336	21.7076	22.2687	20.9808	20.7522	21.657	0.561042	1.47533	0.431437	0.644049	-0.573328	0.672065	0.249216	0.909892	5	5	6.4	10
P38159	RNA-binding motif protein, X chromosome;RNA-binding motif protein, X chromosome, N-terminally processed;RNA binding motif protein, X-linked-like-1	RBMX	24.4746	24.7981	22.5533	24.1132	24.7086	23.8091	22.8505	24.1274	24.9659	24.7391	24.2188	25.7179	0.268309	1.2044	0.738195	0.852084	0.910615	1.87985	0.294723	0.910022	8	8	23.3	66
O60488	Long-chain-fatty-acid--CoA ligase 4	ACSL4	24.0545	24.0808	23.9211	27.0831	26.4391	26.3372	24.6169	24.5326	25.0253	24.7673	25.0582	26.895	2.60098	6.06699	0.000402631	0.0337333	0.848567	1.80071	0.282072	0.910262	14	12	27.7	104
Q92888	Rho guanine nucleotide exchange factor 1	ARHGEF1	30.2477	30.4514	30.3448	29.5219	29.8597	29.6629	30.1466	30.7077	30.3484	30.2703	30.1271	29.6962	-0.666464	0.630049	0.00430783	0.109755	-0.369692	0.773948	0.195448	0.910689	43	43	45	1142
Q9Y2S2	Lambda-crystallin homolog	CRYL1	25.7989	27.0546	25.792	25.212	24.507	22.2386	27.7071	22.8462	25.3109	21.4405	26.1695	21.0502	-2.22932	0.213259	0.0875473	0.2067	-2.40133	0.18929	0.32904	0.910794	4	4	12.2	43
O75691	Small subunit processome component 20 homolog	UTP20	23.4605	21.8755	19.9136	19.9848	19.5903	27.6326	20.6058	20.325	26.3787	19.4747	20.5309	20.6258	0.652718	1.57213	0.827798	0.900777	-2.226	0.213751	0.329558	0.911581	2	2	0.9	7
Q13568	Interferon regulatory factor 5	IRF5	22.1437	23.1823	22.6369	20.9619	20.3881	23.1444	20.7818	22.7537	21.4053	21.1418	21.3561	19.5292	-1.15618	0.448699	0.264473	0.450472	-0.971267	0.510058	0.301378	0.912245	4	4	8.6	9
P62750	60S ribosomal protein L23a	RPL23A	24.8382	28.8089	26.9962	26.2087	29.319	28.6214	23.0058	26.1045	28.3393	27.6379	27.9387	27.1371	1.16858	2.2479	0.475323	0.653844	1.75473	3.37463	0.324665	0.912276	7	7	33.3	162
Q96HS1	Serine/threonine-protein phosphatase PGAM5, mitochondrial	PGAM5	19.7944	20.5867	20.2396	22.6571	22.117	20.9233	21.9432	23.4056	21.6638	22.729	22.5441	25.8219	0	1	1	1	1.3608	2.56828	0.317476	0.912326	5	5	15.6	10
O15117	FYN-binding protein	FYB	25.7279	27.1661	27.8899	25.7681	27.7169	27.4021	24.045	25.9668	26.903	24.0916	24.9357	24.7848	0.034366	1.02411	0.970608	0.983315	-1.03422	0.48828	0.305294	0.912533	14	14	20.8	158
P07947	Tyrosine-protein kinase Yes	YES1	20.6962	21.1793	19.7607	20.0102	21.1076	20.7941	19.9896	19.9875	20.6633	23.6161	19.9503	20.9255	0	1	1	1	1.28388	2.43493	0.315197	0.912559	5	1	8.3	4
P20701	Integrin alpha-L	ITGAL	27.041	26.3777	24.887	27.2367	25.6114	27.0121	27.5486	26.601	28.1272	27.8413	27.907	28.3374	0.518195	1.43216	0.559448	0.738638	0.602975	1.51885	0.269911	0.912667	21	21	19.7	283
Q16204	Coiled-coil domain-containing protein 6	CCDC6	24.4526	22.0956	24.1334	24.6311	24.6472	24.5645	25.5823	24.8723	22.3501	25.2821	25.3029	25.6716	1.05375	2.07592	0.226864	0.412235	1.15067	2.22017	0.309252	0.912832	9	9	22.2	51
Q9ULT8	E3 ubiquitin-protein ligase HECTD1	HECTD1	22.4181	21.0918	20.2683	22.3388	22.4041	23.0048	21.6466	22.5999	22.7379	21.0252	21.2623	22.5433	1.32321	2.50222	0.11593	0.262667	-0.717851	0.608002	0.285738	0.913191	6	6	2.7	12
Q6IA17	Single Ig IL-1-related receptor	SIGIRR	19.5829	21.308	21.6793	21.7231	19.8786	20.3846	20.55	22.4907	23.0185	22.7205	22.8542	23.2302	-0.194647	0.873787	0.829802	0.909539	0.915209	1.88584	0.298075	0.913296	3	3	10.7	13
Q92878	DNA repair protein RAD50	RAD50	26.1858	27.0652	25.5138	23.2843	24.0137	24.0187	25.9934	26.7663	25.7839	25.0796	24.4687	26.5294	-2.48272	0.178907	0.00829725	0.0753077	-0.821938	0.565682	0.293457	0.913343	15	15	11.6	82
P26010	Integrin beta-7	ITGB7	23.8792	25.3283	23.61	23.3768	24.7786	22.9781	20.7934	25.4125	23.5508	24.8943	24.2164	25.3528	-0.561282	0.6777	0.502986	0.698477	1.5689	2.96678	0.319604	0.913388	11	11	15.7	39
Q8NEB9	Phosphatidylinositol 3-kinase catalytic subunit type 3	PIK3C3	21.0906	22.7974	19.8797	21.6522	21.2878	23.0116	20.8997	20.5635	21.7239	22.5025	22.4253	20.7216	0.727975	1.65631	0.505222	0.68962	0.820728	1.7663	0.291305	0.913406	4	4	5.9	8
P23919	Thymidylate kinase	DTYMK	25.1801	25.1938	25.0993	25.5209	25.0732	25.5549	24.0261	25.1244	25.0664	24.0931	23.2314	24.7782	0.22526	1.16899	0.227057	0.580648	-0.704697	0.613571	0.285675	0.913534	9	9	35.8	83
P22059	Oxysterol-binding protein 1	OSBP	26.6421	27.578	27.7018	27.0379	27.5372	27.2874	26.7859	25.3519	27.1548	26.6767	27.4665	27.3675	-0.0197843	0.98638	0.959288	0.977405	0.739366	1.66944	0.287667	0.913706	19	19	27.4	199
O15212	Prefoldin subunit 6	PFDN6	25.1657	23.5604	23.5917	24.8899	25.0268	25.5106	21.3784	22.3947	24.4517	23.7427	23.9139	23.7574	1.03653	2.05129	0.139104	0.300321	1.06307	2.08937	0.305582	0.914008	5	5	43.4	54
P23141	Liver carboxylesterase 1	CES1	24.7411	19.482	17.9712	22.3722	17.028	18.8165	21.0968	20.3708	21.0028	19.208	21.382	19.1445	-1.32581	0.398925	0.634914	0.776795	-0.912012	0.531443	0.301813	0.914156	24	24	47.1	133
Q9NP61	ADP-ribosylation factor GTPase-activating protein 3	ARFGAP3	25.3745	26.0522	25.5585	25.1538	25.4728	25.8999	26.5607	25.8818	25.1917	26.5722	26.8133	26.0162	-0.152929	0.899423	0.6327	0.819067	0.58916	1.50437	0.269768	0.914214	10	10	21.7	74
P33176	Kinesin-1 heavy chain	KIF5B	28.0535	28.6104	28.3832	27.9715	28.2914	28.2655	28.2395	28.7999	28.2155	28.6668	28.8112	28.7077	-0.172896	0.88706	0.417605	0.725003	0.310251	1.23992	0.188056	0.914274	39	33	48.9	571
Q9BR76	Coronin-1B	CORO1B	23.5338	19.4856	20.3822	22.5366	22.1338	22.7636	20.554	19.4242	21.7606	22.5261	20.3322	22.2053	1.34412	2.53875	0.339796	0.519887	1.10828	2.15588	0.312926	0.914663	7	7	19.6	28
P00338	L-lactate dehydrogenase A chain	LDHA	31.5102	31.4596	29.6889	31.7261	31.6627	32.134	30.3423	30.0142	30.632	30.2978	29.4255	29.9729	0.954669	1.93813	0.196579	0.375606	-0.430735	0.741884	0.238106	0.914835	20	18	47	721
Q6PL24	Protein TMED8	TMED8	22.5183	21.6028	20.1353	23.3091	23.5859	21.704	21.9824	22.1275	21.6181	20.5655	20.6986	22.3193	1.44757	2.72748	0.1864	0.337692	-0.714898	0.609248	0.28788	0.915369	4	4	14.5	15
Q8NFQ8	Torsin-1A-interacting protein 2	TOR1AIP2	21.579	24.3087	23.2375	21.2036	22.9542	23.1011	21.0989	22.9182	22.0145	22.0474	22.7617	23.8872	-0.622056	0.649744	0.56798	0.739805	0.888179	1.85084	0.301912	0.915479	5	4	12.8	9
Q9BSD7	Cancer-related nucleoside-triphosphatase	NTPCR	24.4853	20.7666	23.718	24.5146	24.3247	24.5555	20.2221	22.8043	24.6984	20.1738	22.0922	20.6971	1.47494	2.77972	0.263878	0.437828	-1.58723	0.33281	0.325669	0.916261	4	4	24.7	21
Q01082	Spectrin beta chain, non-erythrocytic 1	SPTBN1	27.274	27.6307	26.6307	26.0186	26.0474	25.2391	26.8512	26.4124	26.6923	25.5847	26.5857	26.4268	-1.41012	0.37628	0.0233019	0.127445	-0.452892	0.730577	0.248996	0.916709	36	35	18.7	188
P56377	AP-1 complex subunit sigma-2	AP1S2	24.0698	20.9466	22.1052	24.2971	24.377	24.4367	21.803	21.7696	24.9656	21.0759	22.8782	20.1037	1.99642	3.99009	0.0939064	0.219749	-1.49343	0.355167	0.326115	0.916718	2	2	15.9	21
O95396	Adenylyltransferase and sulfurtransferase MOCS3;Molybdopterin-synthase adenylyltransferase;Molybdopterin-synthase sulfurtransferase	MOCS3	22.3122	22.5552	24.2573	23.5385	23.9897	23.4489	22.7242	23.3464	23.435	23.977	23.9401	23.0621	0.617456	1.53417	0.38549	0.597298	0.49121	1.40562	0.258651	0.91709	4	4	12.2	20
P10412	Histone H1.4	HIST1H1E	20.5691	20.4592	21.537	20.1071	24.6252	20.0875	21.7154	20.4579	26.6488	19.6318	21.1725	21.541	0.751485	1.68352	0.652675	0.788369	-2.15895	0.223919	0.336328	0.917288	10	3	26.9	14
Q04323	UBX domain-containing protein 1	UBXN1	26.3278	25.4861	25.3123	27.0377	26.829	26.2859	21.0942	26.3708	26.3006	27.7657	26.8772	25.3252	1.00882	2.01226	0.0589489	0.200357	2.06748	4.19154	0.334822	0.917426	9	9	30.3	97
P04439	HLA class I histocompatibility antigen, A-3 alpha chain	HLA-A	18.8067	26.4494	20.1208	20.8108	27.7002	20.4333	21.9918	25.4479	20.3987	25.707	23.6384	23.8918	1.18911	2.28012	0.739686	0.836569	1.79962	3.48129	0.330582	0.917544	19	3	55.3	45
Q15773	Myeloid leukemia factor 2	MLF2	20.3709	20.4832	19.9986	19.8246	20.2907	20.5783	24.2433	21.3461	19.9217	22.7215	23.4241	23.7658	0	1	1	1	1.46679	2.76406	0.324918	0.917791	2	2	8.5	5
Q8IYM9	E3 ubiquitin-protein ligase TRIM22	TRIM22	23.0608	27.1827	21.9766	25.4173	21.3843	24.1024	23.9924	21.6611	23.344	24.4684	23.1558	24.1707	-0.438685	0.737807	0.835606	0.906812	0.932468	1.90854	0.308704	0.91811	5	5	10	14
P61769	Beta-2-microglobulin;Beta-2-microglobulin form pI 5.3	B2M	26.3055	25.5766	24.1623	28.8343	26.9492	27.2885	25.8247	24.1423	27.3036	27.0242	27.7555	26.047	2.34251	5.07184	0.0520521	0.157294	1.18537	2.27422	0.317477	0.918161	3	3	27.7	83
Q9Y6G9	Cytoplasmic dynein 1 light intermediate chain 1	DYNC1LI1	26.2615	27.0683	26.8189	26.0219	26.4795	26.7408	23.3129	26.1662	26.7891	26.7182	26.3779	26.8614	-0.302149	0.811043	0.395624	0.658566	1.22979	2.34533	0.318281	0.918287	18	17	37.3	149
Q99805	Transmembrane 9 superfamily member 2	TM9SF2	22.5305	20.5681	21.5026	23.701	21.2041	23.5639	22.3376	23.2699	24.1606	24.0893	23.6559	24.0317	1.28928	2.44406	0.26229	0.442391	0.669601	1.59063	0.285464	0.918313	6	6	11.8	21
Q8N6M0	OTU domain-containing protein 6B	OTUD6B	23.6399	25.4069	24.9238	25.1002	25.2849	25.4008	22.7886	22.9867	24.4944	22.607	23.1016	22.4742	0.605094	1.52108	0.320857	0.543024	-0.695625	0.617442	0.290386	0.918431	7	7	24.9	30
P60866	40S ribosomal protein S20	RPS20	27.8298	27.6862	27.56	28.3085	28.5409	28.1497	26.8039	26.5449	27.5606	27.6165	27.4611	27.1711	0.640989	1.5594	0.00964085	0.138459	0.446465	1.3627	0.249264	0.918948	7	7	38.7	238
P61313	60S ribosomal protein L15	RPL15	25.5968	21.5708	24.0451	27.0395	25.6541	27.8322	23.5602	24.0434	26.6177	23.1189	23.3346	24.3052	3.10436	8.60014	0.0805044	0.186296	-1.15421	0.449312	0.319654	0.919643	7	7	35.8	97
Q8N6H7	ADP-ribosylation factor GTPase-activating protein 2	ARFGAP2	25.4325	25.6729	25.6771	26.4301	26.3571	26.0353	24.5561	26.3929	25.7005	26.3838	26.3896	25.9155	0.680045	1.60219	0.00955049	0.135313	0.679792	1.60191	0.290147	0.92041	14	14	25.7	117
Q9BZV1	UBX domain-containing protein 6	UBXN6	22.9802	21.8321	22.9321	22.0174	22.2745	22.1947	23.5738	20.8107	22.6965	22.9042	23.7756	23.3525	-0.41924	0.747818	0.334689	0.581776	0.983797	1.97766	0.313044	0.920593	3	3	6.6	17
Q9Y217	Myotubularin-related protein 6	MTMR6	24.2387	23.4319	21.6505	23.9073	23.8543	23.4919	22.1698	20.1674	24.0358	21.1887	20.5022	20.8923	0.644169	1.56284	0.452972	0.653472	-1.26324	0.416607	0.327892	0.921518	5	5	11.4	14
O43665	Regulator of G-protein signaling 10	RGS10	27.3464	28.0459	27.3047	27.0142	27.0191	27.1328	23.2061	27.557	26.438	27.6949	27.6385	26.4028	-0.510321	0.702066	0.104161	0.319092	1.51167	2.8514	0.332039	0.922048	6	6	32.4	112
Q5K651	Sterile alpha motif domain-containing protein 9	SAMD9	23.3158	23.2756	20.8476	23.3469	22.8876	19.5982	21.6577	23.0245	24.3965	21.6955	21.826	22.6405	-0.535393	0.689971	0.728025	0.835357	-0.972225	0.509719	0.313566	0.922107	4	4	3	11
Q13685	Angio-associated migratory cell protein	AAMP	23.4048	20.882	20.9634	26.4078	24.0441	26.2947	21.43	24.5852	23.3573	22.7695	24.8105	26.366	3.83213	14.2425	0.0275217	0.110683	1.52453	2.87693	0.333835	0.922131	7	7	18.9	41
O94888	UBX domain-containing protein 7	UBXN7	24.1074	23.9145	24.8036	24.2788	24.5259	24.9	24.1901	25.2295	25.1393	25.0807	25.3397	25.5472	0.293091	1.22526	0.417915	0.678567	0.469547	1.38467	0.260788	0.922272	8	8	18.8	56
P20774	Mimecan	OGN	20.8488	21.8528	21.1185	21.1065	20.9972	20.0317	19.9657	24.2041	23.1695	21.6681	19.7037	21.3162	-0.561591	0.677555	0.284248	0.51701	-1.55045	0.341404	0.333809	0.92232	2	2	5.7	6
Q5TZA2	Rootletin;Putative ciliary rootlet coiled-coil protein-like 1 protein	CROCC	27.1429	28.1045	27.946	26.9346	23.7011	27.0387	28.7286	23.592	20.237	27.9519	25.1782	27.8288	-1.83966	0.279388	0.180459	0.318305	2.80044	6.96653	0.346936	0.92238	2	2	1	111
Q8IWV7	E3 ubiquitin-protein ligase UBR1	UBR1	20.6055	20.7478	20.438	22.1938	21.0296	22.2419	20.8116	21.0053	24.2243	21.0455	20.2676	20.9259	1.22471	2.33708	0.0393865	0.159475	-1.26741	0.415405	0.325872	0.922549	2	2	1.8	2
Q99543	DnaJ homolog subfamily C member 2;DnaJ homolog subfamily C member 2, N-terminally processed	DNAJC2	19.5487	21.8988	22.4002	20.2027	24.7511	23.5819	20.7237	20.7924	23.0107	20.1391	20.9064	20.762	1.56268	2.95402	0.389998	0.558261	-0.906415	0.533509	0.313675	0.922626	3	3	7.2	6
Q86Y39	NADH dehydrogenase [ubiquinone] 1 alpha subcomplex subunit 11	NDUFA11	22.1813	20.8823	20.8217	21.6679	21.6177	21.885	19.9669	19.8932	21.3786	21.0419	20.7249	21.3883	0.428433	1.34577	0.395885	0.633907	0.638788	1.55702	0.286526	0.922841	2	2	9.9	2
O43148	mRNA cap guanine-N7 methyltransferase	RNMT	23.7797	24.8056	25.1098	24.591	24.478	24.19	21.3551	24.432	23.7204	24.6766	24.4125	23.7161	-0.145379	0.904142	0.746514	0.867968	1.09921	2.14237	0.321811	0.92289	9	9	24.6	47
Q9BSQ5	Malcavernin	CCM2	23.7147	24.2523	24.2776	23.1072	22.9322	22.6784	20.6298	21.7087	23.783	20.8529	21.4717	20.502	-1.17559	0.442703	0.00608574	0.0896774	-1.0983	0.467067	0.31979	0.922906	6	6	14.9	24
P62280	40S ribosomal protein S11	RPS11	27.0033	27.614	26.3431	27.6247	27.8521	28.4895	22.7844	25.7022	27.4501	26.809	26.8588	26.7832	1.00197	2.00273	0.0894961	0.243195	1.50475	2.83775	0.330937	0.922915	12	12	53.8	211
Q15018	BRISC complex subunit Abro1	FAM175B	25.135	26.48	26.0321	24.9304	25.5346	25.384	25.8719	26.2991	25.7621	26.2222	26.2095	26.3209	-0.599365	0.660044	0.240414	0.467945	0.273128	1.20843	0.178386	0.922967	11	11	38.8	91
Q7Z6A9	B- and T-lymphocyte attenuator	BTLA	23.9217	24.9644	25.3509	24.8357	24.2521	23.3971	20.5147	21.8893	23.3115	20.2042	21.1643	21.3295	-0.584019	0.667103	0.383498	0.598297	-1.00585	0.497977	0.316953	0.923255	3	3	13.5	16
Q6UW02	Cytochrome P450 20A1	CYP20A1	22.2999	20.698	21.2193	20.7109	21.8467	23.5349	24.8521	22.5081	24.8446	22.4504	23.8121	22.9565	0.625114	1.54233	0.545003	0.722339	-0.995254	0.501648	0.319101	0.923469	6	6	14.1	19
Q9UL15	BAG family molecular chaperone regulator 5	BAG5	24.9731	24.8392	25.5107	24.7717	24.9168	24.4062	23.7963	22.9412	24.6914	24.2755	21.7178	22.2754	-0.409441	0.752915	0.18405	0.45713	-1.05339	0.481835	0.319006	0.923681	7	7	19.9	46
O60763	General vesicular transport factor p115	USO1	26.3434	27.1739	27.1579	26.6519	27.0715	26.9297	27.6833	26.3564	27.9616	28.1773	27.576	28.1308	-0.00740687	0.994879	0.981524	0.992191	0.627579	1.54497	0.303156	0.925081	25	25	32.7	267
P01848	T-cell receptor alpha chain C region	TRAC	24.4507	26.6575	25.425	22.9419	22.2735	24.2754	27.262	24.078	23.5535	23.6006	22.2209	24.7017	-2.34743	0.196496	0.0539014	0.160268	-1.45678	0.364305	0.345345	0.925581	3	3	25.4	28
Q96FZ7	Charged multivesicular body protein 6	CHMP6	22.2036	20.1519	22.3902	22.8808	23.7146	22.9233	21.591	20.8819	22.7458	20.3121	21.3065	21.3416	1.59098	3.01254	0.106572	0.240646	-0.75281	0.593447	0.304351	0.925583	3	3	19.4	13
Q13287	N-myc-interactor	NMI	23.7657	22.3963	23.4836	23.4872	24.7082	23.8599	20.6069	24.1034	22.7905	23.729	22.8803	24.5587	0.803239	1.74501	0.219376	0.419792	1.22242	2.33338	0.339832	0.925647	9	9	30.9	34
Q9ULC4	Malignant T-cell-amplified sequence 1	MCTS1	24.2381	22.8924	23.9692	26.9317	24.504	26.038	20.0072	24.1876	24.1703	23.8039	23.7105	25.5075	2.12469	4.36109	0.0605102	0.169386	1.55228	2.9328	0.361551	0.925876	6	6	28.7	34
Q86X83	COMM domain-containing protein 2	COMMD2	22.2761	21.7842	23.4701	22.324	22.6156	22.1754	25.0403	20.0225	22.5339	20.3425	20.4976	21.8105	-0.138473	0.90848	0.802062	0.901083	-1.64871	0.318925	0.339493	0.926008	3	3	13.6	21
Q9BQC3	Diphthamide biosynthesis protein 2	DPH2	19.7541	20.0719	21.4135	22.8349	22.6545	22.478	20.9428	20.9564	21.5062	21.0256	21.5565	23.2074	2.24264	4.73262	0.0124228	0.0883408	0.794702	1.73472	0.309053	0.926148	4	4	10	10
Q92599	Septin-8	SEPT8	22.6645	21.1116	20.1047	22.7381	23.1785	22.9175	22.7148	23.3752	24.0037	22.0591	23.0189	23.1587	1.65114	3.14082	0.0941398	0.225759	-0.618979	0.651132	0.289877	0.926183	9	4	17.8	6
Q13191	E3 ubiquitin-protein ligase CBL-B	CBLB	23.6453	24.0027	20.5703	24.2696	24.1967	24.4244	24.4707	22.4913	23.7384	24.0972	24.601	24.0393	1.55748	2.94339	0.22678	0.388233	0.679024	1.60106	0.324327	0.926267	10	9	12	33
Q9BY89	Uncharacterized protein KIAA1671	KIAA1671	20.8886	21.5293	21.1585	21.7902	20.9141	21.4819	20.3486	20.9156	24.7105	20.3913	20.541	20.6447	0	1	1	1	-1.46585	0.362022	0.345293	0.926279	2	2	2.2	10
Q9Y2V2	Calcium-regulated heat stable protein 1	CARHSP1	20.2801	19.7022	20.1953	22.632	22.0027	23.999	20.6213	23.978	22.666	22.6686	24.0521	23.9422	2.81874	7.05546	0.0102256	0.0750508	1.13255	2.19246	0.350672	0.926285	3	3	34.7	20
O43566	Regulator of G-protein signaling 14	RGS14	25.6845	21.9347	25.5322	24.5674	25.3643	25.1238	23.1726	24.5549	25.9696	24.1316	23.4784	23.1706	0.634721	1.55264	0.637769	0.785154	-0.972197	0.509729	0.319356	0.926321	9	9	19.4	60
P48556	26S proteasome non-ATPase regulatory subunit 8	PSMD8	25.5679	25.6496	24.0466	26.1636	25.6245	26.0758	24.7481	22.4586	25.5425	25.3256	25.512	25.0044	0.866592	1.82335	0.188522	0.372248	1.03089	2.04328	0.332681	0.926391	10	10	22	102
Q9Y3P8	Signaling threshold-regulating transmembrane adapter 1	SIT1	26.5024	27.6646	27.3688	26.5228	26.3703	26.2193	27.2257	26.8428	26.5674	26.6223	26.5259	26.615	-0.807795	0.571254	0.0879624	0.257828	-0.290861	0.817414	0.206969	0.92643	5	5	40.3	103
P62854	40S ribosomal protein S26;Putative 40S ribosomal protein S26-like 1	RPS26	24.3116	24.395	23.6562	25.7933	25.8717	26.3769	23.2875	25.6506	26.2376	26.011	26.0801	26.138	1.89308	3.71427	0.00309528	0.0598505	1.01784	2.02489	0.322395	0.926438	2	2	20.9	57
Q96GS6	Alpha/beta hydrolase domain-containing protein 17A	ABHD17A	21.257	20.1674	21.016	20.5057	20.8444	18.7457	22.4157	20.5048	22.6199	19.7327	21.8856	20.981	0	1	1	1	-0.980371	0.506849	0.345854	0.926574	2	2	6.8	2
Q0VD83	Apolipoprotein B receptor	APOBR	26.818	24.5144	26.398	25.1202	25.5236	26.0002	27.0406	27.6409	28.3	26.1476	25.8172	28.2658	-0.36212	0.77802	0.655534	0.802918	-0.91697	0.52962	0.340856	0.926686	36	36	43.7	433
P09564	T-cell antigen CD7	CD7	25.6957	26.8951	26.4219	26.2377	26.8082	26.2264	20.8573	26.3879	26.3481	26.9974	26.9507	25.6074	0.0865192	1.06181	0.838626	0.924835	1.98738	3.96516	0.352941	0.926686	3	3	20.4	79
P48444	Coatomer subunit delta	ARCN1	27.7509	28.5587	28.1106	28.3364	28.5712	28.2419	29.3902	28.888	28.0682	29.3471	29.2804	29.1288	0.2431	1.18353	0.391618	0.67814	0.469943	1.38505	0.295334	0.926891	26	26	45.6	415
Q9NX46	Poly(ADP-ribose) glycohydrolase ARH3	ADPRHL2	27.5725	28.2506	28.1783	27.1361	27.5496	27.2677	27.1038	27.0556	27.4959	26.9469	26.6728	27.1671	-0.682681	0.623006	0.0507507	0.22002	-0.289498	0.818187	0.220775	0.926915	12	12	42.1	256
P00167	Cytochrome b5	CYB5A	23.6109	20.4582	23.2176	25.155	24.1187	24.7253	21.4871	20.5053	22.3215	20.8444	19.9257	21.2747	2.23744	4.7156	0.0970173	0.21977	-0.756348	0.591993	0.314819	0.926924	2	2	25.4	15
Q9BR61	Acyl-CoA-binding domain-containing protein 6	ACBD6	20.3651	21.028	20.0881	21.0444	21.4737	22.3952	20.6821	21.259	20.8638	21.3563	20.9159	21.6437	1.144	2.20993	0.0783201	0.222253	0.37033	1.29265	0.244506	0.926925	3	3	9.6	7
Q8WWW0	Ras association domain-containing protein 5	RASSF5	24.5086	23.93	25.2154	25.2946	25.7602	24.5624	24.2531	25.0691	25.6342	25.8919	26.1307	24.8478	0.654397	1.57396	0.26842	0.490698	0.637962	1.55613	0.319729	0.926957	5	5	12.7	39
P62191	26S protease regulatory subunit 4	PSMC1	25.7855	28.3279	27.8792	27.2284	28.3228	28.158	25.3537	27.6169	27.499	27.3382	27.8943	27.8477	0.572174	1.48676	0.539696	0.722374	0.870181	1.82789	0.314276	0.926984	23	23	51.4	264
P50502	Hsc70-interacting protein;Putative protein FAM10A5;Putative protein FAM10A4	ST13	29.0828	28.9736	29.5465	29.3497	29.7091	29.4898	28.0241	28.6287	28.669	28.8189	28.5167	28.9935	0.315266	1.24424	0.197863	0.506593	0.335787	1.26207	0.251644	0.927049	13	13	32.8	425
Q13895	Bystin	BYSL	21.1612	20.5319	20.166	22.9747	22.7556	22.708	20.8702	20.3208	20.5802	21.0301	20.4566	22.4569	2.1931	4.57287	0.00190928	0.0426842	0.724137	1.65191	0.304633	0.927063	5	5	14	10
Q9ULC5	Long-chain-fatty-acid--CoA ligase 5	ACSL5	19.8555	19.9669	20.2392	21.8344	21.6842	21.973	21.3768	23.2252	23.5094	23.8983	22.8227	24.0303	1.80998	3.50637	0.000213607	0.0349091	0.879986	1.84036	0.316974	0.927218	5	4	8.2	10
P14735	Insulin-degrading enzyme	IDE	25.6686	26.2363	25.8841	27.2318	26.8687	27.3102	26.8779	22.9145	24.3678	25.3524	26.5532	26.1521	1.20722	2.30892	0.00487631	0.0840216	1.29918	2.46089	0.343495	0.927266	14	14	15	82
P16930	Fumarylacetoacetase	FAH	21.6979	23.1746	20.5273	21.7839	21.0917	21.7428	19.7448	20.0123	22.297	22.335	21.3449	21.3337	-0.260458	0.834823	0.760504	0.864629	0.986486	1.98135	0.32273	0.927351	2	2	5	2
P37173	TGF-beta receptor type-2	TGFBR2	25.4938	23.1109	26.2563	25.6497	25.027	25.145	25.2425	21.2119	23.2068	21.0209	20.1458	23.6607	0.320244	1.24854	0.756985	0.859586	-1.61125	0.327315	0.363205	0.927394	12	12	25.2	38
Q9Y6M9	NADH dehydrogenase [ubiquinone] 1 beta subcomplex subunit 9	NDUFB9	26.6633	24.5103	23.8395	25.7134	24.8755	26.3433	22.888	23.0633	26.3055	21.5393	21.3374	24.4941	0.639663	1.55797	0.53844	0.716587	-1.62867	0.323386	0.341041	0.927406	4	4	26.8	18
Q15181	Inorganic pyrophosphatase	PPA1	29.1061	27.7132	28.7428	30.1044	30.271	30.2269	26.1183	26.4081	27.9565	27.5408	27.044	28.0409	1.68008	3.20446	0.0161407	0.105775	0.714275	1.64066	0.326288	0.927419	13	13	56.1	356
P48595	Serpin B10	SERPINB10	19.9748	21.1343	21.9872	21.2752	20.3324	20.7319	20.5461	21.8012	21.6682	21.8388	19.2067	20.1288	-0.252262	0.839579	0.715242	0.842226	-0.94707	0.518685	0.336438	0.927446	13	13	38	70
Q07955	Serine/arginine-rich splicing factor 1	SRSF1	20.1138	21.0641	22.3892	20.775	23.1161	20.3627	21.2883	22.0489	25.4606	21.1867	21.5102	22.0544	0.228912	1.17195	0.842773	0.916816	-1.34884	0.392608	0.36059	0.92748	4	4	17.3	17
P25963	NF-kappa-B inhibitor alpha	NFKBIA	24.0293	24.3827	24.668	22.2263	21.2051	22.4473	23.8971	24.9745	23.3209	22.4847	23.843	23.7109	-2.40044	0.189407	0.00483405	0.0610084	-0.717948	0.607962	0.331004	0.927488	2	2	5	39
O43805	Sjoegren syndrome nuclear autoantigen 1	SSNA1	22.2489	21.5162	21.244	23.923	24.2333	22.9154	22.8576	19.9697	21.9465	23.4043	21.1918	24.1709	2.02085	4.05823	0.0154025	0.0977079	1.33106	2.51587	0.341642	0.92753	4	4	40.3	15
P16109	P-selectin	SELP	22.2123	20.6493	21.241	21.9138	22.0721	20.7985	20.7043	19.499	20.5324	20.4726	20.5465	21.351	0.227255	1.17061	0.727028	0.849779	0.544846	1.45886	0.310752	0.927574	14	14	25.1	53
P30041	Peroxiredoxin-6	PRDX6	29.7263	29.6739	29.4937	29.2846	29.3429	29.3855	29.1003	29.6539	29.4638	29.5318	28.899	28.5621	-0.293624	0.81585	0.0182966	0.275311	-0.408366	0.753476	0.28028	0.92766	21	21	65.2	554
P19404	NADH dehydrogenase [ubiquinone] flavoprotein 2, mitochondrial	NDUFV2	25.6599	23.1145	24.5518	25.9291	24.8719	25.1539	24.4868	23.4881	25.5948	24.767	23.3972	22.5156	0.876214	1.83555	0.335866	0.53424	-0.963284	0.512888	0.341892	0.92768	8	8	28.9	65
P07384	Calpain-1 catalytic subunit	CAPN1	26.3347	26.2395	24.82	25.4148	24.9376	25.2212	27.1207	26.3791	27.5468	26.5883	26.0066	26.9171	-0.60681	0.656647	0.299101	0.524126	-0.511548	0.701469	0.302615	0.927715	9	9	13.3	119
Q8NC56	LEM domain-containing protein 2	LEMD2	21.5263	21.0953	21.1577	22.8347	20.7523	21.3043	22.8599	22.0919	23.0949	21.4969	20.598	23.1789	0.370664	1.29295	0.591977	0.774284	-0.924286	0.526941	0.320001	0.927725	4	4	9.5	7
O00214	Galectin-8	LGALS8	21.145	21.1805	21.7588	22.2132	22.3733	22.6041	20.7376	20.3572	21.9395	20.4689	20.3236	20.5638	1.03543	2.04972	0.01065	0.111218	-0.559299	0.678632	0.310375	0.92776	3	3	10.1	9
Q86UV5	Ubiquitin carboxyl-terminal hydrolase 48	USP48	21.6966	20.7552	19.3747	21.7829	20.8451	20.8456	19.6153	20.6426	21.2017	20.9534	20.8197	21.494	0.548986	1.46306	0.50108	0.698018	0.6025	1.51835	0.301443	0.927794	3	3	3.9	3
O43809	Cleavage and polyadenylation specificity factor subunit 5	NUDT21	23.39	20.8858	22.0897	23.2975	22.9282	23.2343	20.7675	20.9727	22.9944	19.7653	21.2391	20.9921	1.03151	2.04416	0.231577	0.415405	-0.9127	0.53119	0.340446	0.92792	4	4	20.7	7
P00390	Glutathione reductase, mitochondrial	GSR	29.4705	29.9838	29.6555	29.4391	29.2095	29.0597	30.8561	30.2521	29.6205	30.1451	29.8267	29.0914	-0.467119	0.723408	0.0662293	0.28075	-0.555166	0.680579	0.306445	0.928	18	18	45	549
P60981	Destrin	DSTN	27.09	25.7553	26.1236	24.6222	24.8344	26.9242	26.8475	26.668	28.4234	26.8218	26.2542	26.7767	-0.862712	0.549918	0.360092	0.553214	-0.695416	0.617531	0.301451	0.928007	7	6	41.8	113
Q8WUD4	Coiled-coil domain-containing protein 12	CCDC12	21.0547	21.6692	20.1676	21.8255	22.916	23.0902	20.4739	23.105	19.5973	22.0482	22.2505	22.2391	1.6467	3.13117	0.0489499	0.164575	1.1205	2.17422	0.348476	0.928035	3	3	25.3	8
P62826	GTP-binding nuclear protein Ran	RAN	31.6114	32.1959	31.9537	31.6406	32.1531	31.7669	31.1472	31.3624	31.4627	31.7669	31.7915	31.2778	-0.0668004	0.954753	0.785151	0.9105	0.287987	1.22094	0.20689	0.928061	14	14	62.5	721
Q86W50	Methyltransferase-like protein 16	METTL16	22.6099	24.0348	21.1158	22.882	23.3957	23.1765	19.5758	20.6332	22.8442	24.0331	21.9287	21.1118	0.564567	1.47894	0.545479	0.725332	1.34017	2.53181	0.360128	0.928068	3	3	5.3	18
P28070	Proteasome subunit beta type-4	PSMB4	27.393	27.5257	26.0975	27.3265	27.2937	26.8795	27.1865	25.0376	26.797	26.7728	26.9568	27.7715	0.161188	1.11821	0.752778	0.868425	0.826654	1.77357	0.320034	0.928263	9	9	45.8	119
Q08117	Amino-terminal enhancer of split	AES	22.8876	20.677	22.9948	21.5674	22.8546	22.7379	21.3014	20.4419	23.4462	21.2643	19.7051	20.954	0.200125	1.1488	0.827404	0.908368	-1.08869	0.470188	0.342791	0.928265	2	2	12.2	8
P47755	F-actin-capping protein subunit alpha-2	CAPZA2	28.7667	28.0147	27.6279	28.3618	27.6933	28.276	27.9944	27.4895	27.7425	27.641	27.5603	26.9516	-0.0260512	0.982105	0.950554	0.972959	-0.357861	0.780321	0.243601	0.92832	16	13	72.4	309
P17987	T-complex protein 1 subunit alpha	TCP1	30.2988	31.004	30.8302	30.7838	31.1848	30.8959	31.0802	30.7632	30.2209	31.0781	31.1209	30.8968	0.24386	1.18416	0.373147	0.665174	0.343804	1.2691	0.256766	0.92833	30	30	60.1	1026
P30533	Alpha-2-macroglobulin receptor-associated protein	LRPAP1	23.8984	22.4386	23.85	24.2592	24.7973	23.0658	22.8456	23.6357	24.3715	23.3956	24.5532	25.2291	0.645091	1.56384	0.409337	0.617282	0.775034	1.71123	0.326218	0.928356	11	11	30.3	49
O75874	Isocitrate dehydrogenase [NADP] cytoplasmic	IDH1	27.0184	27.1004	26.9987	26.0716	26.3878	26.4977	27.8687	27.3812	27.5059	27.2584	27.5115	27.1557	-0.720121	0.607047	0.0054025	0.110432	-0.276734	0.825458	0.199834	0.928372	16	15	46.6	328
P62888	60S ribosomal protein L30	RPL30	25.9354	23.9846	23.0834	28.3467	27.7121	28.1384	20.3221	21.7194	26.5281	25.2048	24.269	24.8496	3.73123	13.2804	0.0123705	0.0775956	1.91796	3.77888	0.369694	0.928404	6	6	58.3	107
Q8WVT3	Trafficking protein particle complex subunit 12	TRAPPC12	23.6793	21.6528	22.6931	23.147	24.316	23.4848	21.3783	20.7981	22.5933	20.6467	20.2623	21.5858	0.974197	1.96455	0.22546	0.412806	-0.758261	0.591209	0.313986	0.928523	3	3	5	17
Q9UKX7	Nuclear pore complex protein Nup50	NUP50	27.2566	27.8213	28.0193	26.8569	27.3266	26.5511	24.8766	26.4643	25.7235	26.8869	25.6884	26.5256	-0.787505	0.579345	0.0702245	0.235996	0.678817	1.60083	0.306804	0.928552	12	12	30.8	117
Q01433	AMP deaminase 2	AMPD2	26.8576	27.2095	26.837	26.3638	26.9253	26.4444	22.7607	25.9672	26.0351	26.1514	25.9262	26.2297	-0.390208	0.76302	0.14078	0.413127	1.18145	2.26805	0.337077	0.928609	23	23	29.1	169
Q9BW83	Intraflagellar transport protein 27 homolog	IFT27	20.5186	21.7734	20.4526	20.7139	21.3515	21.1367	21.5695	20.0696	20.3539	20.0043	20.6358	19.2499	0.152492	1.11149	0.761244	0.873478	-0.701031	0.615132	0.314473	0.928671	2	2	9.1	4
Q9BXS5	AP-1 complex subunit mu-1	AP1M1	23.5384	22.2972	23.008	24.8211	23.3717	24.5141	26.2107	23.6489	25.3333	23.5741	24.3188	24.5953	1.28777	2.4415	0.0863638	0.227211	-0.901606	0.535291	0.328654	0.928674	8	8	22.7	61
Q8WZ42	Titin	TTN	26.8005	20.4549	26.4862	26.2183	22.4329	24.2458	23.9822	26.0124	25.2899	25.1156	27.2525	25.7356	-0.281572	0.822694	0.909882	0.945192	0.939752	1.9182	0.340554	0.928686	9	9	0.3	19
Q13107	Ubiquitin carboxyl-terminal hydrolase 4	USP4	24.995	25.2668	24.7711	24.6993	24.78	24.6437	24.9196	24.9359	24.8772	24.8139	24.7618	24.7974	-0.303319	0.810386	0.110941	0.42694	-0.119897	0.920253	0.00674478	0.928687	12	11	14.5	78
P56556	NADH dehydrogenase [ubiquinone] 1 alpha subcomplex subunit 6	NDUFA6	24.7149	24.4827	25.017	24.8658	25.0244	24.5183	24.6742	24.2412	24.9694	24.734	24.1062	23.6982	0.0646318	1.04582	0.778754	0.909311	-0.448807	0.732648	0.289672	0.928764	4	4	22.1	51
P04080	Cystatin-B	CSTB	27.3247	26.6712	26.1559	27.8184	26.6272	26.0495	26.1776	23.5349	25.9215	26.0732	26.4022	25.981	0.114433	1.08255	0.86276	0.928894	0.94083	1.91963	0.331	0.92877	4	4	56.1	89
P13746	HLA class I histocompatibility antigen, A-11 alpha chain	HLA-A	27.6818	27.2667	25.3358	29.4702	29.7205	29.0595	27.366	26.0544	27.3806	27.4284	28.0587	27.1379	2.65532	6.29986	0.0238062	0.110965	0.608033	1.52418	0.304681	0.928786	20	3	56.7	289
P15498	Proto-oncogene vav	VAV1	26.7213	26.6958	24.4369	26.6149	26.6394	26.8216	24.6778	26.1007	26.9994	26.4909	26.7407	26.8186	0.740669	1.67095	0.384999	0.58315	0.757459	1.69051	0.329633	0.928805	18	18	21.4	198
Q15363	Transmembrane emp24 domain-containing protein 2	TMED2	25.766	25.7505	24.47	25.7311	25.5407	25.3093	25.3962	21.8171	25.41	22.3999	23.4975	22.7982	0.198215	1.14728	0.679987	0.829457	-1.30924	0.403533	0.349775	0.928866	3	3	18.4	59
Q16891	MICOS complex subunit MIC60	IMMT	24.6654	26.0795	25.3269	25.7683	25.9972	26.5286	26.7924	27.2401	26.5981	26.916	27.3331	27.3733	0.740793	1.67109	0.187448	0.388133	0.330594	1.25753	0.240088	0.929017	22	22	29.2	143
O14974	Protein phosphatase 1 regulatory subunit 12A	PPP1R12A	24.5812	26.4578	26.814	24.8128	26.1952	26.1455	27.5688	25.1923	28.1982	25.4253	26.3165	26.0975	-0.233168	0.850765	0.79207	0.884329	-1.03999	0.486331	0.33681	0.929093	24	24	24.3	117
P62318	Small nuclear ribonucleoprotein Sm D3	SNRPD3	25.4309	20.9397	20.0321	24.7971	22.8155	24.6249	22.1944	21.5059	23.3436	22.056	20.0246	22.0911	1.9449	3.85011	0.337216	0.508141	-0.957434	0.514972	0.332041	0.929155	3	3	31.7	22
Q16512	Serine/threonine-protein kinase N1	PKN1	27.839	28.2835	26.7493	27.1678	26.778	27.9361	27.5549	26.8928	27.7131	28.3051	27.6205	27.549	-0.329946	0.795566	0.592938	0.776568	0.437969	1.3547	0.276834	0.929175	17	17	22.9	164
O95466	Formin-like protein 1	FMNL1	26.9784	27.0834	28.0211	27.1384	27.2491	27.1868	27.5591	26.1174	28.6142	28.4498	27.8015	28.5414	-0.169533	0.88913	0.637457	0.817563	0.833984	1.7826	0.334217	0.929269	30	30	26.7	285
Q6P1N9	Putative deoxyribonuclease TATDN1	TATDN1	25.1703	22.8713	25.6616	24.9758	25.0776	25.6541	25.0939	24.8011	21.9274	25.1912	25.0538	24.8169	0.668102	1.58898	0.492558	0.682498	1.07981	2.11376	0.347831	0.929288	8	8	29.6	31
Q96G46	tRNA-dihydrouridine(47) synthase [NAD(P)(+)]-like	DUS3L	22.9237	20.7234	19.6368	23.3223	23.6944	24.1891	24.3433	23.7601	23.2304	23.6747	21.7075	23.5257	2.64064	6.23608	0.0573687	0.162769	-0.808596	0.570937	0.317941	0.929372	8	8	18.6	17
O60307	Microtubule-associated serine/threonine-protein kinase 3	MAST3	20.9674	24.5991	22.6553	21.1941	23.5609	21.6645	21.6779	22.2032	21.8633	21.4009	22.1254	19.6808	-0.600765	0.659404	0.661917	0.796186	-0.845741	0.556425	0.317455	0.929397	4	3	3.4	16
Q08752	Peptidyl-prolyl cis-trans isomerase D	PPID	25.4923	25.8518	26.2458	26.2657	26.4595	26.4467	22.7143	24.8526	26.0749	25.2568	27.7481	24.874	0.527353	1.44128	0.0803177	0.284265	1.41238	2.66176	0.349022	0.929403	15	15	43.5	128
P51553	Isocitrate dehydrogenase [NAD] subunit gamma, mitochondrial	IDH3G	25.2664	25.67	25.2353	25.0884	25.2736	24.0026	26.3137	24.4956	25.3986	24.3747	25.1702	24.6844	-0.60237	0.658671	0.225191	0.454186	-0.659558	0.633072	0.314291	0.929688	8	8	28.8	88
P36543	V-type proton ATPase subunit E 1	ATP6V1E1	25.1499	26.5059	25.9197	25.5002	25.2735	25.2647	24.9195	26.6157	25.1861	26.5891	26.3998	25.7342	-0.512395	0.701058	0.269571	0.512635	0.667266	1.58806	0.319099	0.929708	11	11	36.3	122
P28715	DNA repair protein complementing XP-G cells	ERCC5	20.9909	20.6839	19.9693	19.9237	21.272	20.9664	21.1791	19.8212	22.2349	20.6117	19.7448	20.4152	0.172668	1.12714	0.751089	0.86567	-0.821175	0.565981	0.332934	0.929726	2	2	2.5	2
P62899	60S ribosomal protein L31	RPL31	22.9565	24.7954	24.2068	23.966	25.1309	26.1344	24.1104	20.9497	25.4621	24.4378	25.275	24.9808	1.0909	2.13007	0.258333	0.44584	1.39047	2.62164	0.364182	0.929777	4	4	28	28
Q32MZ4	Leucine-rich repeat flightless-interacting protein 1	LRRFIP1	27.9192	27.7646	29.8835	28.8141	29.5835	29.4594	28.7667	30.4428	29.6479	29.939	30.2786	30.4011	0.763204	1.69726	0.350398	0.551606	0.587093	1.50222	0.308328	0.929832	34	33	46.3	618
Q15427	Splicing factor 3B subunit 4	SF3B4	22.9391	23.7659	23.7963	23.7973	24.2595	23.6339	24.1649	22.8041	23.8384	24.0564	24.0572	24.1862	0.396443	1.31626	0.305359	0.558685	0.497464	1.41173	0.294212	0.929885	2	2	5.2	30
Q9Y2I8	WD repeat-containing protein 37	WDR37	26.9487	27.3571	27.2878	25.1635	25.9336	25.9279	26.4438	26.8207	26.483	25.9869	26.2804	26.5615	-1.52286	0.347995	0.00592552	0.0747886	-0.306263	0.808734	0.208612	0.930028	11	11	25.1	123
Q8IYS1	Peptidase M20 domain-containing protein 2	PM20D2	26.3855	26.8715	26.3497	25.9181	26.3432	26.5718	27.3231	27.5163	19.0214	27.6085	27.502	27.287	-0.257875	0.836319	0.368996	0.658123	2.84561	7.1881	0.367206	0.930044	3	3	8	25
Q9ULZ3	Apoptosis-associated speck-like protein containing a CARD	PYCARD	25.443	18.4681	25.0983	24.9588	24.8725	24.271	22.3469	20.6347	25.7113	21.0003	20.6505	22.2032	1.69765	3.24372	0.497884	0.663407	-1.61295	0.326929	0.360543	0.93008	9	9	62.6	89
O60551	Glycylpeptide N-tetradecanoyltransferase 2	NMT2	20.1416	23.0697	21.2623	19.6897	18.9424	22.2645	20.9256	21.6502	22.9145	19.3427	21.3239	21.7827	-1.19231	0.437602	0.41718	0.597094	-1.01367	0.495285	0.345072	0.930096	2	2	4.6	4
Q9GZT6	Coiled-coil domain-containing protein 90B, mitochondrial	CCDC90B	24.0893	25.9064	24.9627	23.8761	24.2636	24.1661	24.896	24.3908	24.4094	23.8127	24.8372	23.3142	-0.884251	0.541769	0.175244	0.355439	-0.577358	0.67019	0.293506	0.930223	8	8	26.4	59
Q96I51	Williams-Beuren syndrome chromosomal region 16 protein	WBSCR16	21.9087	21.4707	19.6714	22.352	21.61	21.5634	20.8937	21.0575	21.0787	20.7398	21.034	20.3846	0.824905	1.77142	0.322023	0.525926	-0.290489	0.817625	0.213679	0.930441	2	2	5.6	8
P23396	40S ribosomal protein S3	RPS3	30.0966	30.9683	30.5405	30.7751	30.7005	30.5957	30.1628	29.0332	29.4664	30.2499	29.9153	29.8291	0.155229	1.1136	0.578395	0.796503	0.443996	1.36037	0.277086	0.930465	19	19	68.7	722
Q15642	Cdc42-interacting protein 4	TRIP10	21.0019	20.4334	21.6001	22.0463	23.0751	22.0076	21.0684	21.7139	21.3057	22.1944	20.9073	24.348	1.36455	2.57496	0.0482682	0.169111	1.12055	2.1743	0.334156	0.930478	5	5	12.5	9
O43318	Mitogen-activated protein kinase kinase kinase 7	MAP3K7	24.3493	19.9174	24.2957	24.5423	24.664	24.9749	21.8855	19.8289	24.8897	22.4928	24.9602	24.2363	1.87291	3.66271	0.272754	0.439179	1.69504	3.23786	0.360202	0.930578	7	7	13.4	31
P0DMN0	Sulfotransferase 1A4;Sulfotransferase 1A3	SULT1A4	20.7648	19.7878	20.9217	21.25	20.9251	20.9779	23.4735	20.9195	19.2641	22.8215	21.9529	22.9855	0	1	1	1	1.3676	2.58041	0.340665	0.930654	12	4	46.1	57
Q9BZK7	F-box-like/WD repeat-containing protein TBL1XR1	TBL1XR1	25.4347	26.1533	25.8202	25.3396	25.309	24.865	24.2954	25.1154	25.2367	25.2634	23.8241	23.4189	-0.631558	0.645479	0.0706921	0.256588	-0.713685	0.609761	0.322548	0.930685	10	5	24.3	71
P14324	Farnesyl pyrophosphate synthase	FDPS	25.4786	20.2002	20.9573	26.3015	25.4697	26.2667	23.7262	23.0377	23.9275	22.8677	23.9112	20.9206	3.80058	13.9344	0.08519	0.189773	-0.997337	0.500924	0.337836	0.9307	5	5	16.2	35
Q9UMZ2	Synergin gamma	SYNRG	24.1441	24.6539	24.1544	24.8892	24.1439	25.8789	25.0156	23.9306	22.6285	25.2571	24.7284	24.1762	0.653145	1.57259	0.285236	0.506775	0.86231	1.81795	0.318425	0.930704	9	9	11	34
P55039	Developmentally-regulated GTP-binding protein 2	DRG2	24.0693	25.1707	24.6038	24.1278	24.9646	24.6717	24.3251	24.4959	24.1556	24.3105	24.8875	24.6158	-0.0265611	0.981758	0.950432	0.97295	0.279023	1.21337	0.222676	0.930753	8	8	25.8	46
P02452	Collagen alpha-1(I) chain	COL1A1	24.6461	23.6322	24.81	22.4344	23.9059	23.6406	27.9117	27.0856	26.0508	26.5322	26.5453	26.0902	-1.03579	0.487749	0.150632	0.311665	-0.626783	0.647619	0.324739	0.930764	11	11	11.1	83
O14526	FCH domain only protein 1	FCHO1	22.7656	23.1217	22.1469	22.5208	23.2566	22.4611	21.0631	22.9223	22.1495	22.5223	23.1582	22.5029	0.0680911	1.04833	0.867466	0.934136	0.682859	1.60532	0.304778	0.930898	4	4	4.7	22
P55735	Protein SEC13 homolog	SEC13	26.4691	24.4917	25.2604	26.8281	27.2363	26.9448	22.9865	26.5122	27.0208	27.2791	27.0067	26.4398	1.59603	3.0231	0.0533402	0.169578	1.40199	2.64266	0.339023	0.930954	9	9	36.6	138
Q6XQN6	Nicotinate phosphoribosyltransferase	NAPRT	23.4589	21.1532	21.6758	23.8871	23.0594	24.5866	22.3096	20.512	24.6927	19.7634	21.4586	22.0499	1.74838	3.35981	0.101668	0.234506	-1.41411	0.375241	0.366907	0.930962	7	7	14.1	36
Q9Y6D9	Mitotic spindle assembly checkpoint protein MAD1	MAD1L1	19.4241	21.6806	20.3676	22.9205	23.1095	22.7759	20.9409	21.0591	22.7448	22.5108	22.4663	21.916	2.4445	5.44337	0.0209083	0.105914	0.71611	1.64275	0.307732	0.931036	4	4	7.5	7
Q96PU8	Protein quaking	QKI	19.6	21.1926	19.9561	21.2208	22.6128	22.8161	22.8189	20.4271	19.6081	21.7991	22.4419	21.8102	1.96697	3.90946	0.0475022	0.157087	1.06569	2.09317	0.340749	0.931214	4	4	16.1	21
P30038	Delta-1-pyrroline-5-carboxylate dehydrogenase, mitochondrial	ALDH4A1	20.2327	20.8551	21.2556	21.3572	22.0478	21.2307	23.4949	21.222	20.6966	21.3531	20.2696	20.8285	0.764108	1.69832	0.122487	0.302202	-0.987427	0.504377	0.340739	0.931219	8	8	20.2	30
P11766	Alcohol dehydrogenase class-3	ADH5	29.6615	29.8819	29.6125	29.0352	28.8556	28.9913	30.2152	29.9582	28.9949	29.3905	28.9366	29.3464	-0.757961	0.591331	0.00155863	0.0857382	-0.498271	0.707955	0.279348	0.931222	13	13	50	511
P42166	Lamina-associated polypeptide 2, isoform alpha;Thymopoietin;Thymopentin	TMPO	27.9235	27.9655	28.5038	28.1399	28.265	27.4533	25.7785	26.973	28.1718	26.2536	26.0309	26.3628	-0.178183	0.883815	0.600684	0.798936	-0.758643	0.591052	0.338048	0.931254	21	13	43.5	279
Q9Y676	28S ribosomal protein S18b, mitochondrial	MRPS18B	23.0361	24.3335	21.9732	23.6744	24.3646	24.4969	20.4308	21.9121	23.2745	25.6742	22.4705	21.9595	1.06434	2.09121	0.217838	0.400298	1.49563	2.81987	0.352614	0.931269	4	4	18.2	14
Q02338	D-beta-hydroxybutyrate dehydrogenase, mitochondrial	BDH1	24.1112	20.9391	22.6088	24.2202	22.1312	24.1901	19.7355	20.2191	21.9739	19.3802	20.0969	20.1134	0.960785	1.94637	0.449632	0.637395	-0.779322	0.582641	0.340963	0.931337	4	4	12.2	21
Q9NTJ5	Phosphatidylinositide phosphatase SAC1	SACM1L	24.8957	25.1815	23.4735	25.436	23.4106	24.8326	26.6828	23.8143	27.402	27.6407	27.3638	26.6328	0.0428314	1.03013	0.959853	0.974867	1.24608	2.37196	0.334428	0.931342	16	16	26.4	97
Q9NPD3	Exosome complex component RRP41	EXOSC4	23.8072	23.7305	23.1382	22.8179	22.8307	22.229	21.4452	23.2933	22.6146	23.7076	23.5983	22.4008	-0.932782	0.523847	0.0323694	0.164505	0.784548	1.72255	0.314714	0.931345	3	3	12.7	27
P31939	Bifunctional purine biosynthesis protein PURH;Phosphoribosylaminoimidazolecarboxamide formyltransferase;IMP cyclohydrolase	ATIC	29.7837	30.3867	30.2944	29.9413	30.2384	30.048	29.5914	30.4083	29.4586	30.3858	30.1271	30.1685	-0.0790482	0.946682	0.721544	0.879001	0.407686	1.32656	0.255646	0.931383	34	34	72.6	809
Q8N684	Cleavage and polyadenylation specificity factor subunit 7	CPSF7	25.4859	26.0213	25.0447	24.7861	24.5528	24.5652	25.0887	23.6619	24.3072	24.8807	24.3581	26.1359	-0.88258	0.542397	0.0391983	0.174083	0.772297	1.70799	0.313033	0.931384	6	6	16.6	50
P61962	DDB1- and CUL4-associated factor 7	DCAF7	22.4305	20.5997	21.6487	23.5876	22.8547	21.0435	20.8828	20.7303	23.1717	19.8287	21.0082	20.9886	0.935609	1.9127	0.368342	0.556273	-0.98643	0.504725	0.325376	0.931496	4	4	14.9	12
Q9NW08	DNA-directed RNA polymerase III subunit RPC2	POLR3B	20.3405	22.0468	20.0526	21.1867	20.7595	21.6396	20.3971	20.078	21.7747	18.7797	20.3573	20.5614	0.381957	1.30311	0.600262	0.77689	-0.850522	0.554584	0.329541	0.931665	2	2	2.3	4
Q5T9C2	Protein FAM102A	FAM102A	24.3487	24.5276	23.1767	19.8609	23.1286	21.1323	20.3212	20.3178	22.5012	19.3908	20.8463	20.0629	-2.64372	0.160015	0.0640234	0.169003	-0.946719	0.518811	0.322816	0.931688	3	3	12.8	7
Q9UMX0	Ubiquilin-1	UBQLN1	27.6043	26.7032	27.9743	27.7813	27.7899	28.1032	27.9186	27.2748	26.9568	27.8117	27.9799	27.5535	0.464209	1.37956	0.301942	0.547677	0.398301	1.31795	0.266714	0.931859	12	5	26	201
Q92572	AP-3 complex subunit sigma-1	AP3S1	20.7532	20.7011	20.2348	20.2955	21.2622	20.5164	22.5459	22.095	20.3521	21.632	22.2925	24.8963	0	1	1	1	1.27595	2.42158	0.347623	0.93189	2	2	13.5	3
Q01804	OTU domain-containing protein 4	OTUD4	24.2317	23.0315	22.0449	23.6973	24.4132	24.6985	19.5145	24.2387	23.1947	22.8353	23.8731	25.2261	1.16696	2.24538	0.170297	0.326782	1.6622	3.16499	0.355181	0.932025	5	5	5.8	22
Q9Y2L1	Exosome complex exonuclease RRP44	DIS3	26.033	26.9686	26.5823	26.6415	26.8031	26.6414	24.0556	25.0741	25.72	25.2219	25.5797	25.8742	0.167379	1.12302	0.577927	0.793023	0.608693	1.52488	0.306651	0.9321	16	16	21.3	135
Q15084	Protein disulfide-isomerase A6	PDIA6	29.0654	27.4938	27.4442	29.6036	28.482	29.6053	28.5962	28.2409	27.66	28.7291	28.2971	28.6147	1.22919	2.34435	0.131873	0.279917	0.381233	1.30245	0.275267	0.932125	16	16	40.2	526
P62070	Ras-related protein R-Ras2	RRAS2	23.0608	23.7317	23.1047	23.3649	22.7991	23.0743	24.0244	20.0868	23.905	24.5373	23.7777	23.9498	-0.21962	0.858792	0.463713	0.72548	1.41619	2.6688	0.341591	0.932203	5	5	29.4	23
O75208	Ubiquinone biosynthesis protein COQ9, mitochondrial	COQ9	25.1697	24.819	25.7191	24.0978	25.0191	24.3031	20.7299	21.5581	24.9465	23.0249	23.4566	25.12	-0.762617	0.589426	0.117199	0.294948	1.45566	2.74282	0.369056	0.932732	3	3	14.5	31
Q68DK2	Zinc finger FYVE domain-containing protein 26	ZFYVE26	22.0742	22.0167	19.9606	22.2679	20.5323	22.7137	21.0241	20.2223	21.3296	20.252	22.0309	23.1419	0.487473	1.40199	0.639094	0.787868	0.94958	1.93131	0.352838	0.933414	2	2	0.8	3
Q7L266	Isoaspartyl peptidase/L-asparaginase;Isoaspartyl peptidase/L-asparaginase alpha chain;Isoaspartyl peptidase/L-asparaginase beta chain	ASRGL1	20.1232	22.095	19.8892	19.8598	20.6258	21.7744	19.6847	21.4099	20.5527	19.9168	23.6293	21.7383	0.0508429	1.03587	0.957366	0.973312	1.21237	2.31718	0.362949	0.933939	5	5	29.9	13
Q86VB7	Scavenger receptor cysteine-rich type 1 protein M130;Soluble CD163	CD163	22.0585	21.178	22.5243	22.1	20.5298	22.1603	20.9323	20.0704	20.7864	24.4258	21.4163	19.9643	-0.323551	0.799101	0.651481	0.803562	1.33908	2.5299	0.374374	0.935167	6	6	7.4	17
P10746	Uroporphyrinogen-III synthase	UROS	23.0452	24.1383	23.1206	21.6799	23.2229	20.4816	20.3085	22.4765	22.1419	22.3793	21.6111	23.8488	-1.63992	0.320874	0.131921	0.269019	0.970786	1.95991	0.360416	0.935276	2	2	11.7	11
Q9NPI6	mRNA-decapping enzyme 1A	DCP1A	23.3108	22.7677	22.811	24.9424	24.4369	25.5167	24.0355	20.3245	23.2536	25.479	22.4645	23.9272	2.00219	4.00608	0.00498002	0.066687	1.419	2.674	0.37598	0.935292	8	8	15.3	29
O00505	Importin subunit alpha-4	KPNA3	24.7803	21.415	22.6304	25.5654	24.6154	24.8459	23.3305	19.9033	25.5007	23.2369	24.3569	26.875	2.06701	4.19017	0.113844	0.240112	1.91141	3.76177	0.383021	0.935353	8	4	16.7	34
Q12792	Twinfilin-1	TWF1	25.1569	25.6686	25.1492	25.0574	25.3274	25.3457	25.6886	25.2745	25.1633	22.5216	25.7477	24.8558	-0.0814457	0.94511	0.69839	0.87005	-1.00042	0.499854	0.362858	0.935695	10	7	26	80
P16070	CD44 antigen	CD44	28.3017	28.7005	29.2947	29.3797	29.309	29.5858	28.7907	27.3482	29.0759	29.0742	28.9187	29.0011	0.659212	1.57922	0.0930805	0.278154	0.5931	1.50848	0.331054	0.935724	10	10	13.9	322
Q03252	Lamin-B2	LMNB2	25.4692	22.0903	24.905	23.5834	23.4295	23.4681	24.9831	26.8692	27.4339	24.7568	24.6488	26.7811	-0.66112	0.632387	0.561705	0.733964	-1.03319	0.488629	0.366212	0.935845	24	20	35.7	56
Q58FF6	Putative heat shock protein HSP 90-beta 4	HSP90AB4P	20.7326	19.1654	20.7386	25.0497	23.3631	25.435	21.0317	20.824	22.2884	23.065	24.0621	20.5108	4.40375	21.1671	0.00590371	0.0593091	1.1646	2.24171	0.369305	0.935964	9	2	15.6	14
Q08257	Quinone oxidoreductase	CRYZ	27.886	27.5465	29.0497	27.0068	26.3998	28.3603	28.666	27.4316	29.2539	27.1508	27.6714	28.4135	-0.905134	0.533983	0.28664	0.485833	-0.705291	0.613319	0.338955	0.936044	14	14	47.7	273
Q14739	Lamin-B receptor	LBR	22.5011	22.8628	20.4776	25.332	22.4675	22.3709	22.9028	20.3978	24.3896	24.3419	22.4803	25.0491	1.44299	2.71884	0.303234	0.482786	1.39375	2.62761	0.374016	0.936053	5	5	7.5	25
Q9NZ63	Uncharacterized protein C9orf78	C9orf78	23.8103	22.1879	26.757	25.2527	24.4237	26.3341	25.9072	23.0093	24.0368	21.3022	22.7921	24.8466	1.08511	2.12154	0.495059	0.669821	-1.33747	0.395714	0.372274	0.936073	3	3	13.1	25
P31949	Protein S100-A11;Protein S100-A11, N-terminally processed	S100A11	27.2939	26.0038	26.1047	26.6264	26.7272	27.6311	26.4852	26.2764	25.7571	26.8128	26.7376	26.1088	0.52744	1.44137	0.370364	0.59364	0.380182	1.30151	0.288554	0.936092	6	6	52.4	110
P53367	Arfaptin-1	ARFIP1	23.1745	21.3525	25.2354	24.2129	24.5035	24.6286	23.3751	21.3794	25.3755	22.4948	21.0094	22.7966	1.1942	2.28818	0.34957	0.53399	-1.2764	0.412824	0.374774	0.936197	9	9	36.5	54
P55327	Tumor protein D52	TPD52	26.4505	20.5979	26.3719	26.5092	25.8974	26.0823	24.0183	20.9428	25.8216	20.0743	22.041	23.4883	1.68954	3.22554	0.434337	0.606249	-1.72637	0.302211	0.37583	0.936215	5	5	37.1	75
Q9GZT9	Egl nine homolog 1	EGLN1	23.4169	20.8854	23.2499	22.9568	23	23.1508	20.6633	19.8169	23.8053	21.8419	25.0795	22.0872	0.518417	1.43238	0.561362	0.740198	1.57434	2.97799	0.380426	0.936234	3	3	12.4	7
Q6YP21	Kynurenine--oxoglutarate transaminase 3	CCBL2	25.3794	20.7772	22.4479	25.3286	24.525	25.1217	21.2745	20.6752	24.55	19.864	20.8906	21.7576	2.12364	4.35792	0.195118	0.331385	-1.32918	0.397994	0.371818	0.93625	8	8	21.4	30
Q8WXX5	DnaJ homolog subfamily C member 9	DNAJC9	27.0117	28	28.4818	27.3785	27.7279	27.1503	25.184	26.7251	27.4408	26.2844	25.7206	24.8604	-0.412233	0.751459	0.42464	0.65659	-0.828195	0.563233	0.350419	0.936334	15	15	50.4	206
Q9UMY4	Sorting nexin-12	SNX12	23.7956	20.8461	23.2544	23.8049	23.7986	23.6142	21.5073	22.4741	23.4269	23.023	22.608	24.0264	1.10719	2.15426	0.290008	0.479278	0.749693	1.68143	0.342027	0.936418	9	7	44.2	37
Q5VZ89	DENN domain-containing protein 4C	DENND4C	21.9713	20.8175	22.5688	22.2218	22.2002	22.2021	20.4562	21.6099	22.73	20.5888	20.2807	21.5246	0.42216	1.33993	0.457643	0.678222	-0.800674	0.574081	0.348986	0.936545	4	4	2.5	9
Q96KA5	Cleft lip and palate transmembrane protein 1-like protein	CLPTM1L	21.2654	20.9774	20.4121	22.2026	21.0294	21.0398	21.2356	20.7401	23.8106	20.192	21.3037	21.1935	0.538962	1.45293	0.309112	0.54127	-1.03237	0.488906	0.366737	0.936707	2	2	4.5	3
P20674	Cytochrome c oxidase subunit 5A, mitochondrial	COX5A	26.7789	19.9114	23.8548	26.9412	23.1173	26.2422	26.5775	25.897	26.5372	26.1107	25.2842	26.2711	1.91851	3.78032	0.453131	0.623112	-0.448564	0.732772	0.299846	0.936743	5	5	30	70
Q00688	Peptidyl-prolyl cis-trans isomerase FKBP3	FKBP3	27.0012	26.4164	27.3201	27.3543	27.2378	27.2563	26.7105	27.4928	26.9671	26.733	26.8517	26.6369	0.370238	1.29257	0.237898	0.518186	-0.316238	0.803161	0.255435	0.936777	7	7	32.1	182
P46977	Dolichyl-diphosphooligosaccharide--protein glycosyltransferase subunit STT3A	STT3A	22.8401	21.3846	21.3026	24.0801	22.0527	22.3531	22.3779	25.2055	24.1017	22.8925	20.3037	24.2133	0.986232	1.981	0.287875	0.483021	-1.42522	0.372363	0.370072	0.936863	5	5	6.4	26
Q9BV20	Methylthioribose-1-phosphate isomerase	MRI1	23.7943	24.8442	23.7716	24.2242	24.631	25.0363	22.5637	25.4531	24.8138	25.4588	25.1233	24.9936	0.493783	1.40813	0.309335	0.548093	0.915007	1.88558	0.36062	0.937006	9	9	26.8	59
Q9Y228	TRAF3-interacting JNK-activating modulator	TRAF3IP3	28.3053	29.8027	29.809	28.7193	28.9215	28.6748	28.2607	28.8734	28.7059	28.3357	28.2524	28.4358	-0.533779	0.690743	0.350889	0.576284	-0.272038	0.828149	0.226216	0.937118	18	18	32.5	325
P53621	Coatomer subunit alpha;Xenin;Proxenin	COPA	27.2924	27.9401	25.496	28.3978	27.7905	28.1879	25.8921	25.8166	27.2856	27.0999	27.2419	26.4307	1.21588	2.32282	0.181413	0.340718	0.592745	1.50811	0.333297	0.937162	33	33	30.6	303
Q9UBB4	Ataxin-10	ATXN10	21.2575	21.2276	22.9154	23.4808	22.8925	23.2148	20.0761	21.3051	23.1832	22.6563	21.3264	24.4709	1.39583	2.6314	0.0748413	0.206949	1.29642	2.45619	0.369523	0.937283	4	4	12.6	16
P11233	Ras-related protein Ral-A	RALA	24.0093	20.4756	22.7406	23.2926	24.6933	23.7597	20.5713	19.8232	23.4234	20.8811	19.5643	19.8151	1.50674	2.84167	0.247079	0.414632	-1.18579	0.439584	0.367693	0.937334	7	4	33.5	25
P04075	Fructose-bisphosphate aldolase A	ALDOA	33.0964	33.3393	33.3604	32.7647	32.8499	32.8601	33.0618	33.397	32.6147	33.3489	33.2553	33.3988	-0.440498	0.73688	0.00805554	0.16902	0.309811	1.23955	0.25003	0.937609	24	22	64	2006
P11279	Lysosome-associated membrane glycoprotein 1	LAMP1	26.9509	26.9464	27.2295	26.1089	26.7489	25.6575	29.1853	28.6394	28.0577	28.4678	28.4134	27.3341	-0.870485	0.546963	0.0578067	0.212452	-0.55571	0.680322	0.322006	0.937732	6	6	11.5	66
O75116	Rho-associated protein kinase 2	ROCK2	25.0968	25.5072	25.2802	25.122	24.7278	24.8484	21.6167	25.3874	24.4506	24.1041	25.6805	25.4109	-0.395333	0.760314	0.0763272	0.319874	1.24693	2.37336	0.369288	0.93774	27	20	21.9	61
Q969J3	Loss of heterozygosity 12 chromosomal region 1 protein	LOH12CR1	22.4175	20.8266	22.9953	22.3876	22.5204	22.4791	20.938	19.8859	23.1518	20.0504	20.345	20.5893	0.382591	1.30368	0.587541	0.769977	-0.997033	0.501029	0.364296	0.937936	2	2	14.3	11
Q7L3B6	Hsp90 co-chaperone Cdc37-like 1	CDC37L1	22.5318	20.8585	19.9399	22.6687	20.1466	21.8258	20.2155	20.3245	21.9764	20.0992	19.9947	20.5129	0.436996	1.35378	0.701477	0.822801	-0.636573	0.643239	0.342237	0.938855	3	3	12.8	5
P13674	Prolyl 4-hydroxylase subunit alpha-1	P4HA1	23.3019	23.1865	24.2462	23.6974	23.2974	21.3132	21.2947	22.6471	24.0904	25.2095	22.957	23.1374	-0.808859	0.570833	0.3745	0.570535	1.09056	2.12957	0.371078	0.938864	8	8	18	24
Q15637	Splicing factor 1	SF1	27.6555	27.5526	28.2269	27.5426	27.5854	27.7242	28.2262	28.7104	27.2667	29.0046	27.9653	29.0341	-0.194307	0.873993	0.420731	0.714504	0.600246	1.51598	0.337134	0.938903	13	13	19.4	168
P20591	Interferon-induced GTP-binding protein Mx1;Interferon-induced GTP-binding protein Mx1, N-terminally processed	MX1	20.6278	22.0291	21.4412	30.1359	29.7734	30.5979	21.3742	22.2464	19.6357	22.3896	22.4608	21.1179	8.803	446.65	4.82947e-05	0	0.903987	1.87123	0.363658	0.939167	32	29	52	319
P49137	MAP kinase-activated protein kinase 2	MAPKAPK2	22.7308	22.9067	22.9046	23.0023	22.9506	23.1293	26.2678	22.1767	25.064	23.012	23.7083	23.1145	0.18004	1.13292	0.0844431	0.518436	-1.22455	0.427931	0.376897	0.939217	10	8	29.8	31
Q92563	Testican-2	SPOCK2	25.7328	23.9183	26.0309	22.7759	22.9778	23.4553	24.2558	24.4993	26.0142	24.9988	23.1232	24.229	-2.15769	0.224115	0.0353177	0.137657	-0.806133	0.571913	0.356361	0.939272	7	7	18.6	43
Q9NRY5	Protein FAM114A2	FAM114A2	26.0919	25.8794	24.01	25.2819	25.4063	25.6987	20.1363	25.8426	25.0315	25.0605	26.0826	25.138	0.135214	1.09826	0.850531	0.924557	1.75691	3.37973	0.387247	0.939569	13	13	32.5	96
Q9NXL9	DNA helicase MCM9	MCM9	21.9182	21.4763	19.2518	19.4323	20.378	19.9909	21.5846	21.3407	21.6615	19.5644	20.8955	21.9334	-0.948398	0.518208	0.33671	0.531908	-0.731164	0.602418	0.350534	0.939846	2	2	1.3	2
Q9HB90	Ras-related GTP-binding protein C;Ras-related GTP-binding protein D	RRAGC	21.8612	20.8013	21.5216	22.2084	21.2856	21.575	20.2195	21.2476	24.5154	21.2232	20.2904	20.5499	0.294973	1.22686	0.516086	0.735258	-1.30633	0.404348	0.379851	0.94075	2	2	5.8	6
Q9NP31	SH2 domain-containing protein 2A	SH2D2A	24.0094	24.3552	27.2569	27.0044	26.845	27.3111	24.1529	25.873	29.0007	27.5297	27.8907	27.7845	1.84636	3.59592	0.150132	0.282988	1.39275	2.62579	0.383129	0.941711	8	8	24.7	67
Q16644	MAP kinase-activated protein kinase 3	MAPKAPK3	24.6834	25.5156	25.4721	24.9199	25.5614	25.7313	20.9778	25.2105	24.2012	25.1196	25.419	23.8637	0.180548	1.13331	0.647915	0.81867	1.33757	2.52725	0.381802	0.942477	11	9	39.8	86
Q9UJW0	Dynactin subunit 4	DCTN4	25.9276	25.875	25.4964	24.841	24.8688	25.33	26.3075	25.9455	24.9237	25.747	25.1865	24.4142	-0.753089	0.593332	0.0226148	0.159671	-0.609678	0.655343	0.342436	0.943033	10	10	33.9	75
Q9BY11	Protein kinase C and casein kinase substrate in neurons protein 1	PACSIN1	19.9939	20.2629	20.9159	22.1036	22.0983	22.9184	21.3545	20.1307	21.9297	20.8868	20.2154	20.492	1.98249	3.95175	0.006827	0.0757935	-0.606876	0.656617	0.343308	0.94386	2	2	5.2	3
Q92614	Unconventional myosin-XVIIIa	MYO18A	24.4593	26.0672	26.037	25.1068	27.086	26.5036	26.7055	24.2279	28.2057	23.4252	25.8494	25.7494	0.710964	1.6369	0.419945	0.622111	-1.3717	0.386436	0.384012	0.944295	35	35	20.7	167
P62937	Peptidyl-prolyl cis-trans isomerase A;Peptidyl-prolyl cis-trans isomerase A, N-terminally processed	PPIA	34.2165	31.5115	31.997	34.0297	32.9614	33.4376	30.9147	30.2379	32.1314	32.2861	31.4964	31.4424	0.901227	1.86765	0.367605	0.556482	0.646913	1.56581	0.353889	0.944893	13	13	66.1	1236
O43169	Cytochrome b5 type B	CYB5B	26.5095	26.8037	26.9762	26.59	26.6413	26.8805	25.0236	23.6538	26.8189	26.0313	21.6347	23.3051	-0.0591984	0.959797	0.734876	0.900912	-1.50837	0.351508	0.392541	0.94491	5	5	51.4	63
P51991	Heterogeneous nuclear ribonucleoprotein A3	HNRNPA3	27.5269	27.8142	27.0941	27.0701	26.923	26.7354	26.4344	27.1593	27.6072	25.4212	26.713	27.1221	-0.568879	0.67414	0.0691846	0.264837	-0.648209	0.638072	0.352044	0.945024	12	12	37.3	188
Q6IBS0	Twinfilin-2	TWF2	27.8738	28.4625	28.6165	27.9788	27.8855	27.8387	28.5589	28.3684	27.2211	28.5784	28.5982	28.399	-0.416568	0.749205	0.144378	0.411079	0.475704	1.3906	0.323258	0.945319	21	18	61.9	476
Q92917	G patch domain and KOW motifs-containing protein	GPKOW	21.6508	20.832	21.3514	22.4931	21.8002	21.5206	21.8045	21.716	20.834	21.0569	22.1858	23.3883	0.659891	1.57996	0.153451	0.355515	0.758808	1.69209	0.363707	0.945442	4	4	12.4	7
Q9NR50	Translation initiation factor eIF-2B subunit gamma	EIF2B3	25.2136	24.806	21.1953	25.7215	24.4039	26.5713	23.3702	24.7531	23.6414	24.4171	23.9116	25.3005	1.82726	3.54862	0.268762	0.435566	0.621498	1.53847	0.348877	0.945444	13	13	33.4	55
Q658Y4	Protein FAM91A1	FAM91A1	22.6001	20.6623	20.3125	23.2397	23.2076	22.9663	19.9081	18.7763	22.5577	22.1679	21.969	20.6643	1.94624	3.85369	0.0532214	0.163565	1.18639	2.27583	0.384381	0.945649	4	4	6.1	11
P06127	T-cell surface glycoprotein CD5	CD5	27.348	26.6064	28.2655	26.7937	26.5852	27.9268	25.4543	24.3347	27.3395	25.3007	24.6465	24.4419	-0.304748	0.809584	0.656639	0.807039	-0.913155	0.531023	0.374401	0.945665	13	13	30.7	118
P02675	Fibrinogen beta chain;Fibrinopeptide B;Fibrinogen beta chain	FGB	20.0706	20.6913	18.2237	19.4868	19.6478	16.0842	17.8608	20.8677	21.6679	18.819	19.3057	18.8314	-1.2556	0.418819	0.413793	0.591494	-1.14675	0.451642	0.382501	0.945711	26	22	59.3	213
Q8N8A2	Serine/threonine-protein phosphatase 6 regulatory ankyrin repeat subunit B	ANKRD44	28.7586	29.2568	29.3799	28.2898	28.4955	28.3212	27.513	28.5877	28.7551	28.7572	28.8785	28.5773	-0.762927	0.5893	0.0189895	0.147503	0.452376	1.36829	0.320067	0.945725	33	31	38.5	523
Q9NTK5	Obg-like ATPase 1	OLA1	27.1965	27.407	26.9496	27.1687	27.4874	27.792	25.9707	28.2143	27.3235	27.3857	27.9763	28.3355	0.298362	1.22975	0.252431	0.553397	0.729696	1.65829	0.361297	0.945742	14	14	34.1	210
Q8IYB8	ATP-dependent RNA helicase SUPV3L1, mitochondrial	SUPV3L1	23.3807	23.5658	22.4941	23.7148	23.2773	23.0011	21.1472	19.8998	24.6635	18.5155	20.821	21.4913	0.184212	1.1362	0.661772	0.822885	-1.62756	0.323635	0.389321	0.945778	4	4	7.1	20
Q16555	Dihydropyrimidinase-related protein 2	DPYSL2	28.6336	28.428	28.3063	28.0961	28.305	28.1124	28.1128	25.5611	29.1102	25.48	26.1949	27.5317	-0.284793	0.820859	0.0712164	0.384404	-1.19248	0.43755	0.382226	0.945995	23	23	57.7	513
P40227	T-complex protein 1 subunit zeta	CCT6A	30.9185	31.4907	31.1921	31.2199	31.5068	31.436	31.6415	31.5034	30.5941	31.8168	31.786	31.3813	0.187148	1.13851	0.37216	0.69732	0.415037	1.33333	0.309935	0.946137	26	26	59.9	1082
P42126	Enoyl-CoA delta isomerase 1, mitochondrial	ECI1	27.1046	26.2978	25.7557	26.5963	26.5444	26.3383	22.7646	21.992	26.2738	22.6489	21.8529	22.6088	0.10699	1.07698	0.802196	0.904365	-1.30661	0.40427	0.385602	0.946142	5	5	17.9	91
Q9Y315	Putative deoxyribose-phosphate aldolase	DERA	24.6222	20.3485	23.0393	24.078	21.9149	24.069	20.6211	22.7813	21.9864	23.2999	22.0511	22.2959	0.683968	1.60655	0.659595	0.792551	0.752705	1.68495	0.365118	0.94622	8	8	33.3	42
O43447	Peptidyl-prolyl cis-trans isomerase H	PPIH	25.7149	23.1377	23.6944	25.5376	24.5602	25.7984	24.4458	23.0158	23.6326	24.8309	23.0572	26.1046	1.11638	2.16802	0.268218	0.456969	0.966156	1.95363	0.378191	0.946241	7	7	39	59
P43686	26S protease regulatory subunit 6B	PSMC4	28.0117	28.2918	27.9439	28.5383	28.3517	28.3557	28.7618	27.3871	27.5878	28.8959	28.2647	28.164	0.332795	1.25945	0.053752	0.317305	0.529306	1.44323	0.337377	0.946313	28	28	63.6	389
P63092	Guanine nucleotide-binding protein G(s) subunit alpha isoforms short;Guanine nucleotide-binding protein G(s) subunit alpha isoforms XLas	GNAS	24.6729	24.9366	22.6131	24.9467	24.9129	24.6984	24.0911	24.2795	24.1359	23.9313	25.0375	24.7066	0.778462	1.7153	0.351358	0.55199	0.389633	1.31006	0.306565	0.946321	5	4	15.7	43
P29353	SHC-transforming protein 1	SHC1	24.6206	20.8916	24.105	24.207	24.4444	23.2122	21.8328	19.7861	23.6496	19.8165	20.518	21.3793	0.748786	1.68038	0.574404	0.739741	-1.18493	0.439846	0.380755	0.946776	5	5	13.2	26
Q14847	LIM and SH3 domain protein 1	LASP1	30.3269	28.9798	29.5207	29.3933	29.4679	28.8699	29.9423	29.6417	30.1485	29.7232	29.5686	29.7439	-0.365435	0.776235	0.447399	0.679599	-0.232291	0.851282	0.213484	0.946791	12	12	40.6	519
Q99714	3-hydroxyacyl-CoA dehydrogenase type-2	HSD17B10	29.1931	29.2034	29.0119	28.5496	28.4708	28.4647	29.2967	29.3225	28.8775	29.2132	28.8097	28.5392	-0.641095	0.641226	0.00070392	0.0834921	-0.311572	0.805763	0.269388	0.946903	10	10	43.3	394
O15372	Eukaryotic translation initiation factor 3 subunit H	EIF3H	26.6156	26.4572	25.9191	25.9314	26.5148	25.9696	27.2223	27.2405	25.8449	27.2973	27.651	26.9779	-0.192089	0.875337	0.534164	0.774866	0.539495	1.45346	0.342531	0.947127	10	10	26.7	126
P54619	5-AMP-activated protein kinase subunit gamma-1	PRKAG1	23.2946	20.802	21.1008	23.7295	22.3563	22.7639	24.1961	21.0043	22.8342	19.9536	21.9832	22.5381	1.21747	2.32539	0.240945	0.417808	-1.18657	0.439346	0.383471	0.947183	4	3	14.8	16
Q9UBC2	Epidermal growth factor receptor substrate 15-like 1	EPS15L1	26.2523	24.8467	26.4609	26.1987	25.9505	26.0623	26.0069	24.8177	26.3334	25.431	24.6158	25.4265	0.217176	1.16246	0.693228	0.833726	-0.56155	0.677574	0.352611	0.947295	20	20	28.5	166
Q96EH3	Mitochondrial assembly of ribosomal large subunit protein 1	MALSU1	20.4257	20.7663	21.292	21.8161	22.2726	23.6136	20.1971	21.0775	22.2353	21.6631	21.9897	21.711	1.73945	3.33908	0.0431717	0.153668	0.617968	1.53471	0.360456	0.947299	2	2	12	9
P52566	Rho GDP-dissociation inhibitor 2	ARHGDIB	33.1847	32.1932	32.8387	32.5594	32.5633	32.4068	31.8013	32.0663	32.3359	31.9141	31.7449	31.8487	-0.229075	0.853182	0.480887	0.732643	-0.231969	0.851472	0.22541	0.94732	21	21	75.1	1715
Q6ZRS2	Helicase SRCAP	SRCAP	23.1494	21.0987	20.4514	19.6895	21.1	20.4225	20.6887	26.5869	25.853	20.9344	25.3107	20.0646	-1.1625	0.446738	0.270322	0.457002	-2.27297	0.206904	0.408771	0.947558	2	2	0.6	5
A5PLN9	Trafficking protein particle complex subunit 13	TRAPPC13	20.0864	20.7006	20.6529	20.2905	21.037	22.4072	22.4885	22.7917	20.6053	22.5009	22.3172	23.3183	0	1	1	1	0.750355	1.68221	0.373657	0.947691	2	2	4.1	8
Q7Z7H5	Transmembrane emp24 domain-containing protein 4	TMED4	24.0798	22.8171	24.2425	23.8585	22.2736	24.4051	25.6557	23.5051	25.0318	21.4796	25.6751	23.128	-0.20072	0.870116	0.810087	0.898735	-1.30333	0.40519	0.397623	0.947881	5	4	18.9	30
O14828	Secretory carrier-associated membrane protein 3	SCAMP3	22.7849	24.0882	21.4329	24.9387	23.7332	24.1734	25.6681	22.9144	24.9599	25.7339	25.0272	25.2856	1.51309	2.85421	0.147326	0.287787	0.834782	1.78359	0.382157	0.947991	6	6	19.9	45
Q96GC5	39S ribosomal protein L48, mitochondrial	MRPL48	21.1017	21.1042	21.1158	22.218	22.4008	22.2117	21.2471	20.596	22.1672	20.4353	21.1962	20.7706	1.16957	2.24945	4.69827e-05	0.0326154	-0.536036	0.689663	0.349313	0.948041	3	3	15.6	13
Q15185	Prostaglandin E synthase 3	PTGES3	27.6953	25.7462	27.3653	29.253	28.5243	28.8747	26.1815	27.6749	27.4987	27.9094	27.4232	27.5914	1.94843	3.85954	0.0378751	0.141401	0.522985	1.43693	0.347954	0.948084	6	6	34.4	214
P43304	Glycerol-3-phosphate dehydrogenase, mitochondrial	GPD2	26.7236	27.2736	26.7444	25.9653	26.3789	26.0381	26.923	26.8943	27.0862	26.4063	26.812	26.9547	-0.786368	0.579802	0.0234651	0.157254	-0.243516	0.844684	0.236054	0.948192	19	19	28.2	282
O43396	Thioredoxin-like protein 1	TXNL1	27.6941	27.4082	28.1525	28.0084	28.6538	28.2106	26.0998	28.4465	28.0781	28.0094	28.3433	28.494	0.539363	1.45333	0.135043	0.355404	0.740732	1.67102	0.374973	0.948485	12	12	55	286
P33991	DNA replication licensing factor MCM4	MCM4	23.6481	23.6426	24.9868	25.7531	25.4755	25.6661	23.6467	25.2704	21.7643	23.6963	24.5113	25.9904	1.53903	2.90599	0.0276484	0.135144	1.17218	2.25352	0.38942	0.948499	15	15	18.9	75
Q9HBH5	Retinol dehydrogenase 14	RDH14	21.4315	21.8051	20.7005	21.9949	22.3381	21.7824	20.277	20.6525	21.5993	20.5894	20.8401	18.8692	0.726084	1.65414	0.115749	0.298624	-0.743336	0.597356	0.368364	0.948582	3	3	13.4	8
Q6NZY4	Zinc finger CCHC domain-containing protein 8	ZCCHC8	21.6919	20.5044	19.068	23.5262	23.6594	23.1917	21.9085	23.2186	21.1708	21.8992	23.1071	23.7069	3.03765	8.21152	0.0169778	0.0917061	0.805156	1.74733	0.371519	0.948663	6	6	12.4	9
Q8NCF5	NFATC2-interacting protein	NFATC2IP	21.2698	23.4071	22.4812	23.8953	22.5225	24.0483	21.0829	20.6319	22.5231	20.4503	20.35	21.3962	1.10264	2.14747	0.233467	0.41455	-0.680442	0.623974	0.361155	0.94869	4	4	11	15
P61201	COP9 signalosome complex subunit 2	COPS2	26.6349	26.7206	26.6596	26.731	26.6163	26.851	22.9468	26.6728	26.5527	26.642	26.4395	26.6396	0.061018	1.0432	0.44664	0.833919	1.18295	2.27041	0.38865	0.948704	14	14	36.1	192
P47985	Cytochrome b-c1 complex subunit Rieske, mitochondrial;Cytochrome b-c1 complex subunit 11;Putative cytochrome b-c1 complex subunit Rieske-like protein 1	UQCRFS1	26.1046	27.0292	26.591	26.0886	25.9494	26.1274	26.8567	26.9379	26.7432	26.8655	27.0379	27.1789	-0.519787	0.697475	0.129065	0.352213	0.181526	1.13408	0.164357	0.948726	7	7	25.9	99
Q9P032	NADH dehydrogenase [ubiquinone] 1 alpha subcomplex assembly factor 4	NDUFAF4	23.5633	22.2818	21.1068	24.1942	23.2603	24.4661	23.7806	20.8793	23.6365	20.9051	19.9068	23.453	1.65626	3.15198	0.106499	0.239521	-1.34387	0.393962	0.396407	0.948782	5	5	32	13
O75828	Carbonyl reductase [NADPH] 3	CBR3	27.6629	27.3489	27.1639	26.9687	27.3385	26.3417	26.8365	26.4001	25.0091	26.6822	26.912	26.438	-0.508943	0.702737	0.192811	0.436665	0.595488	1.51098	0.353422	0.948801	13	11	58.8	158
O75131	Copine-3	CPNE3	28.1573	28.5453	27.3854	28.0081	28.0162	28.1002	26.8719	27.0776	28.414	27.9743	27.9018	28.0303	0.0121771	1.00848	0.973315	0.986863	0.514297	1.4283	0.348603	0.948862	16	15	34.8	257
Q5T4S7	E3 ubiquitin-protein ligase UBR4	UBR4	20.5866	19.9692	20.3486	21.4496	21.4828	20.853	20.4694	21.663	23.0846	21.2897	19.9085	21.3576	0.960347	1.94578	0.0243232	0.143416	-0.887093	0.540703	0.375904	0.948923	2	2	0.8	5
Q12905	Interleukin enhancer-binding factor 2	ILF2	24.2539	23.2769	20.7224	24.4728	23.8937	24.1516	22.2062	21.1671	25.0927	21.8725	21.3606	21.8343	1.42164	2.6789	0.253221	0.42658	-1.13285	0.456014	0.393496	0.948938	6	6	24.9	20
Q5T0F9	Coiled-coil and C2 domain-containing protein 1B	CC2D1B	24.3857	24.5945	25.2481	24.5913	24.5683	24.586	22.9945	24.5749	24.4244	24.4566	25.0498	24.2515	-0.160914	0.894458	0.569296	0.791534	0.588021	1.50318	0.351099	0.949163	9	9	10.7	52
P49366	Deoxyhypusine synthase	DHPS	22.9349	20.9081	21.9897	24.7679	25.4421	25.0023	19.548	21.8303	23.0803	22.2793	22.9417	22.286	3.12657	8.73356	0.00718315	0.068812	1.01612	2.02247	0.390905	0.949183	4	4	14.6	26
Q96EV8	Dysbindin	DTNBP1	23.1326	20.3891	20.4307	22.1644	21.3032	23.0892	21.0759	19.9344	21.1725	20.2136	21.715	22.7389	0.868145	1.82531	0.452383	0.641885	0.828255	1.77554	0.376961	0.949239	4	4	13.1	13
O75563	Src kinase-associated phosphoprotein 2	SKAP2	23.2755	21.4296	20.6184	22.2037	19.9898	20.4995	21.4184	20.1973	21.1404	20.6554	21.1992	24.7069	-0.87683	0.544563	0.443613	0.635216	1.26849	2.40909	0.391728	0.949349	11	11	28.1	34
Q9H3P7	Golgi resident protein GCP60	ACBD3	26.0603	27.1998	27.171	26.2465	26.7697	26.389	24.624	26.4265	26.6319	26.7983	26.0966	26.854	-0.341963	0.788967	0.447405	0.683034	0.688866	1.61202	0.370107	0.949458	10	10	27.7	176
Q9BV86	N-terminal Xaa-Pro-Lys N-methyltransferase 1;N-terminal Xaa-Pro-Lys N-methyltransferase 1, N-terminally processed	NTMT1	23.62	22.325	23.2448	24.5139	20.429	24.5251	23.4778	22.0366	21.2552	22.7508	24.5164	22.2764	0.09272	1.06638	0.950959	0.969079	0.924652	1.89823	0.382084	0.949592	3	3	21.5	25
P30740	Leukocyte elastase inhibitor	SERPINB1	30.5673	30.3365	29.9849	30.3915	30.1775	30.0228	29.4982	29.5989	30.4378	29.5088	29.5672	29.3986	-0.0989723	0.933698	0.647039	0.846054	-0.35343	0.782721	0.306719	0.9496	25	25	57.8	763
P62879	Guanine nucleotide-binding protein G(I)/G(S)/G(T) subunit beta-2	GNB2	27.2059	27.9269	26.877	27.5174	26.9915	26.9418	26.3584	25.4167	27.2312	27.3314	26.4589	27.0044	-0.186381	0.878807	0.632503	0.812099	0.596158	1.51169	0.363925	0.949674	10	3	28.8	184
Q14320	Protein FAM50A	FAM50A	24.4487	21.5978	22.7829	25.5235	24.8792	22.9408	20.362	20.1194	23.5769	21.8331	23.6943	22.0854	1.5047	2.83766	0.255248	0.426806	1.18483	2.27337	0.399444	0.949707	9	9	28.3	45
Q01130	Serine/arginine-rich splicing factor 2	SRSF2	19.8223	20.8237	20.3403	20.8403	20.8926	20.7206	21.1968	20.564	23.2979	19.1748	21.0148	21.6356	0	1	1	1	-1.07788	0.473724	0.3859	0.949737	3	3	19	7
Q7L2J0	7SK snRNA methylphosphate capping enzyme	MEPCE	21.2875	22.1795	20.5347	20.6779	19.9709	21.6501	18.994	21.4471	20.6613	21.4133	22.2012	20.2203	-0.567566	0.674754	0.451092	0.658437	0.910829	1.88013	0.380285	0.949803	2	2	2.8	8
Q8IZ83	Aldehyde dehydrogenase family 16 member A1	ALDH16A1	26.2677	27.0997	23.185	26.3282	26.1416	26.195	27.4745	26.7011	26.3097	26.5393	26.4896	26.2478	0.704161	1.6292	0.586452	0.750976	-0.402894	0.75634	0.318445	0.950071	11	11	18.3	126
Q86XP3	ATP-dependent RNA helicase DDX42	DDX42	25.9697	26.2163	26.4214	26.2307	26.4543	25.2034	25.5162	26.0642	25.2171	21.553	25.9829	25.3184	-0.239659	0.846945	0.587337	0.78537	-1.31438	0.402098	0.401393	0.950113	14	14	17.8	94
O75391	Sperm-associated antigen 7	SPAG7	26.0013	22.5083	25.7078	24.8546	25.3059	25.4163	25.4246	23.3317	24.9269	25.7508	25.2147	24.7883	0.453119	1.369	0.709339	0.82697	0.6902	1.61351	0.373738	0.950139	7	7	44.9	43
O95833	Chloride intracellular channel protein 3	CLIC3	19.8306	21.1406	19.7874	21.2743	20.8005	20.7334	24.4783	22.4923	24.2167	22.0254	23.5829	23.2331	0.683217	1.60572	0.22416	0.440997	-0.78196	0.581576	0.373637	0.95034	5	5	27.5	14
O60942	mRNA-capping enzyme;Polynucleotide 5-triphosphatase;mRNA guanylyltransferase	RNGTT	23.8003	23.8896	21.6338	23.0396	23.2266	22.9852	22.0019	21.177	23.8449	19.7698	20.9301	22.8641	-0.024128	0.983415	0.975588	0.986566	-1.15321	0.449624	0.390442	0.950596	7	7	14.2	21
Q15582	Transforming growth factor-beta-induced protein ig-h3	TGFBI	23.3419	20.9438	21.176	22.6796	21.701	22.0774	20.9083	24.1474	24.6248	22.103	19.6621	23.438	0.332108	1.25885	0.704535	0.829994	-1.49247	0.355404	0.405808	0.950735	7	7	9.2	10
Q6DKK2	Tetratricopeptide repeat protein 19, mitochondrial	TTC19	20.3256	20.0835	21.7266	21.8192	22.0665	20.348	23.1225	20.226	21.5472	19.756	21.1616	21.1924	0.699319	1.62374	0.399085	0.601829	-0.928551	0.525386	0.389067	0.951015	3	3	9.7	12
Q9P107	GEM-interacting protein	GMIP	26.5386	26.9295	27.0123	25.9192	26.503	26.0913	26.7673	26.2805	26.7026	26.8999	26.5583	27.1563	-0.655623	0.634801	0.0443961	0.215186	0.288048	1.22099	0.280182	0.951255	19	19	23.9	213
O75940	Survival of motor neuron-related-splicing factor 30	SMNDC1	22.5627	21.7639	23.9697	23.5989	23.6754	21.3946	22.0041	22.2916	23.9541	21.1954	21.8136	22.9173	0.124194	1.0899	0.905978	0.945677	-0.774539	0.584575	0.382008	0.95187	4	4	18.5	12
Q9H4M9	EH domain-containing protein 1	EHD1	29.0197	29.5461	28.9315	28.7915	28.6612	28.6979	29.0693	28.9531	29.4463	28.8182	29.199	28.5794	-0.448885	0.732609	0.0835744	0.311356	-0.29073	0.817488	0.281775	0.951898	27	20	58.1	585
Q8IZH2	5-3 exoribonuclease 1	XRN1	22.933	23.0567	21.3193	23.8572	23.0011	23.3035	20.5812	19.9719	22.493	21.6967	23.5895	20.8956	0.950954	1.93315	0.195889	0.374935	1.04521	2.06367	0.396642	0.95256	8	8	5.7	17
A6NDG6	Phosphoglycolate phosphatase	PGP	24.703	25.847	25.2785	24.2997	23.208	22.6674	22.3587	21.9785	22.1289	22.1005	22.2472	23.9623	-1.88449	0.270839	0.0318499	0.136351	0.614635	1.53117	0.369085	0.953537	6	6	23.1	42
Q15435	Protein phosphatase 1 regulatory subunit 7	PPP1R7	28.1373	28.6146	28.607	27.4422	27.8974	27.3417	27.7385	27.9196	27.6782	27.7253	27.5279	27.5793	-0.892524	0.538671	0.0185302	0.139894	-0.167913	0.890129	0.147283	0.954092	14	14	30.3	314
Q14980	Nuclear mitotic apparatus protein 1	NUMA1	24.4983	24.6305	25.7466	23.3015	24.7057	23.3939	24.456	25.4113	25.1588	23.983	24.1364	25.452	-1.15808	0.448109	0.126712	0.278697	-0.484945	0.714524	0.425285	0.955914	19	19	10.3	59
Q9NPJ3	Acyl-coenzyme A thioesterase 13;Acyl-coenzyme A thioesterase 13, N-terminally processed	ACOT13	25.4941	25.4356	24.3383	24.742	24.7092	25.0773	25.7995	25.5544	25.6721	25.5517	25.535	25.5649	-0.246508	0.842934	0.565357	0.776484	-0.124761	0.917156	0.155041	0.956102	4	4	30.7	61
Q04726	Transducin-like enhancer protein 3	TLE3	25.128	26.4277	25.4425	25.5822	26.1734	25.925	26.1775	26.9	25.5718	26.5093	26.6308	26.5728	0.227479	1.17079	0.622715	0.798084	0.35453	1.27857	0.409788	0.956237	11	11	21.5	105
Q6PCE3	Glucose 1,6-bisphosphate synthase	PGM2L1	23.768	20.8569	20.632	23.7074	20.6195	24.0338	20.7185	21.5735	21.0274	19.8928	21.3729	20.7476	1.03459	2.04853	0.524186	0.697335	-0.435343	0.739518	0.430083	0.956327	4	4	6.8	11
Q9UBQ5	Eukaryotic translation initiation factor 3 subunit K	EIF3K	25.7519	25.9916	21.718	26.641	25.762	26.4351	21.1818	23.5677	25.6142	21.4453	21.985	23.5097	1.79221	3.46345	0.273018	0.441364	-1.14124	0.45337	0.467244	0.956409	7	7	35.8	58
Q8IXJ6	NAD-dependent protein deacetylase sirtuin-2	SIRT2	21.6823	22.005	20.9529	21.8682	21.2116	22.0301	20.4396	23.2198	23.1105	22.8839	22.5945	23.6859	0.156566	1.11463	0.71499	0.852883	0.798129	1.73884	0.455073	0.956432	4	4	15.9	21
Q5T447	E3 ubiquitin-protein ligase HECTD3	HECTD3	23.6303	24.3846	23.3238	23.3803	23.4616	23.3704	21.2328	23.9223	23.3886	23.8786	23.3735	23.3983	-0.375504	0.770836	0.301094	0.561871	0.702271	1.62706	0.449361	0.956455	6	6	9.4	26
P30101	Protein disulfide-isomerase A3	PDIA3	31.7203	31.9734	31.9571	31.7906	31.9043	31.8564	32.0233	31.7995	32.1973	32.0298	32.234	32.2995	-0.0332082	0.977245	0.725554	0.923376	0.181074	1.13373	0.268136	0.956486	40	40	63	1546
P61020	Ras-related protein Rab-5B;Ras-related protein Rab-5A	RAB5B	21.1217	20.0995	20.3055	21.9479	20.4242	21.3064	20.5493	19.9795	22.3858	22.0698	20.1859	23.6602	0.717241	1.64403	0.255424	0.468257	1.00042	2.00058	0.464721	0.956491	4	2	22.3	5
Q9NVK5	FGFR1 oncogene partner 2	FGFR1OP2	19.4746	23.5829	23.38	23.3354	23.6024	22.1532	22.3991	23.5285	23.0626	23.8338	22.6101	24.0132	0.884482	1.8461	0.564258	0.728077	0.488949	1.40342	0.423688	0.95654	4	4	16.6	15
O43670	BUB3-interacting and GLEBS motif-containing protein ZNF207	ZNF207	20.2693	20.3545	23.6423	23.5176	24.6126	23.2089	20.5201	21.6331	24.5394	20.8374	22.2715	20.3685	2.35764	5.12531	0.118471	0.242948	-1.07175	0.475742	0.464861	0.956559	3	3	6.9	26
Q86TI0	TBC1 domain family member 1	TBC1D1	21.5952	22.3567	20.7046	22.3128	21.611	21.7016	20.8312	23.194	21.679	21.3345	20.8675	21.6855	0.322985	1.25092	0.572265	0.767783	-0.605583	0.657206	0.453744	0.956594	5	5	4.5	12
Q9Y224	UPF0568 protein C14orf166	C14orf166	26.1572	26.1238	26.0554	26.3866	26.2107	25.9368	25.9043	25.7237	25.1441	26.187	25.9933	25.4877	0.0658754	1.04672	0.649388	0.867183	0.298616	1.22996	0.389824	0.956632	11	11	49.6	106
O95372	Acyl-protein thioesterase 2	LYPLA2	24.8255	24.6955	24.0661	25.5553	25.1874	25.1264	24.8342	24.0098	25.8973	23.8983	24.8688	24.4095	0.760637	1.69424	0.0479893	0.204425	-0.521535	0.69663	0.443525	0.95672	5	5	26	58
O14879	Interferon-induced protein with tetratricopeptide repeats 3	IFIT3	19.9983	21.4314	19.3793	29.234	28.4871	29.8607	23.5897	20.4377	19.154	19.7663	20.4252	19.8629	8.92426	485.814	0.000251447	0.0182857	-1.04234	0.485539	0.478159	0.956867	17	17	36.3	113
Q9UEU0	Vesicle transport through interaction with t-SNAREs homolog 1B	VTI1B	21.9417	21.3544	21.1751	22.3207	23.3332	22.7294	21.0085	21.3882	23.8546	21.7136	23.3463	23.9155	1.30401	2.46914	0.0252591	0.136526	0.908054	1.87651	0.459133	0.956977	4	4	19.4	19
Q96BN8	Ubiquitin thioesterase otulin	OTULIN	25.102	25.5394	24.6959	24.7708	25.626	25.1164	26.172	25.635	25.3225	25.7665	26.0921	26.089	0.0586205	1.04147	0.874356	0.937879	0.272707	1.20807	0.370509	0.956988	8	8	29.5	68
Q9BY32	Inosine triphosphate pyrophosphatase	ITPA	25.302	25.6157	19.8654	25.8489	25.0383	23.6152	25.4028	25.149	20.0291	25.775	25.5216	23.7097	1.23978	2.36163	0.564711	0.722436	1.47514	2.78011	0.473743	0.957036	6	6	38.7	59
Q8IZ07	Ankyrin repeat domain-containing protein 13A	ANKRD13A	25.5583	25.8956	24.8151	24.6554	25.1761	24.9243	20.8741	25.1956	24.6126	21.6714	20.5724	24.2774	-0.50439	0.704958	0.226023	0.470061	-1.38705	0.382346	0.470831	0.957037	10	10	19.3	48
P24386	Rab proteins geranylgeranyltransferase component A 1	CHM	19.5273	22.6473	25.0123	23.7511	21.7894	22.6697	20.0553	21.7435	22.2929	21.9131	21.7784	22.0582	0.341056	1.26668	0.84962	0.917266	0.552663	1.46679	0.460784	0.95705	2	2	3.2	11
Q8N5A5	Zinc finger CCCH-type with G patch domain-containing protein	ZGPAT	25.0254	26.8339	25.9895	26.937	26.2556	25.7825	22.7113	23.2133	25.6129	23.3247	24.8547	26.3265	0.375428	1.29722	0.577896	0.767109	0.989483	1.98547	0.471583	0.957085	6	6	13.4	44
Q5GLZ8	Probable E3 ubiquitin-protein ligase HERC4	HERC4	20.1211	22.6998	19.9898	20.803	22.3711	22.185	22.032	18.9931	23.8048	18.9615	21.1717	20.9247	0.849436	1.8018	0.448272	0.639769	-1.2573	0.418326	0.467922	0.957091	4	4	5	6
P62266	40S ribosomal protein S23	RPS23	22.5574	24.2457	23.8704	25.389	26.0898	26.3122	23.9779	23.6864	26.0884	23.7842	24.6195	23.1725	2.37252	5.17845	0.0151893	0.0917108	-0.725503	0.604786	0.448912	0.957115	6	6	30.1	65
Q00765	Receptor expression-enhancing protein 5	REEP5	24.8152	24.707	24.4372	25.2552	24.2601	24.9136	22.0795	25.4137	28.1121	26.2052	26.448	27.1362	0.156492	1.11457	0.643143	0.822999	1.3947	2.62934	0.474053	0.957116	5	5	16.4	71
P27694	Replication protein A 70 kDa DNA-binding subunit;Replication protein A 70 kDa DNA-binding subunit, N-terminally processed	RPA1	29.408	29.5901	29.1561	28.6255	28.6673	28.7182	29.5953	28.7475	28.8991	29.4317	29.2747	29.4927	-0.71439	0.609463	0.00514361	0.110897	0.319078	1.24753	0.301158	0.957117	24	24	39.1	534
P29590	Protein PML	PML	24.7614	25.592	24.2821	23.9785	24.4775	24.0216	24.0854	25.2144	25.4429	25.3929	25.2134	25.286	-0.719261	0.607408	0.157783	0.351583	0.38316	1.3042	0.416107	0.957148	5	5	6.3	52
Q9GZP4	PITH domain-containing protein 1	PITHD1	27.9316	25.7234	27.3579	27.4726	27.5629	27.1246	22.6688	24.6004	26.8592	25.9119	24.6487	26.7426	0.382383	1.30349	0.601277	0.77673	1.05828	2.08245	0.47852	0.957155	10	10	61.1	118
Q96A72	Protein mago nashi homolog 2	MAGOHB	25.1994	25.734	25.0694	26.2503	24.2094	25.328	19.5263	24.387	25.5198	23.4736	25.6167	24.837	-0.0717125	0.951508	0.914062	0.953232	1.49807	2.82465	0.483529	0.957208	9	1	46.6	54
P23443	Ribosomal protein S6 kinase beta-1	RPS6KB1	23.9774	25.4148	24.8074	24.2863	24.6292	22.8626	21.9604	22.1593	21.3179	22.3179	21.2032	24.2618	-0.807166	0.571503	0.302576	0.507969	0.781755	1.71922	0.447464	0.957279	3	2	7.6	19
Q07812	Apoptosis regulator BAX	BAX	24.6779	25.6639	25.2612	25.1929	24.1048	25.2233	26.0307	24.6745	27.288	23.8955	24.4579	26.7853	-0.360625	0.778827	0.482298	0.702742	-0.951551	0.517076	0.459089	0.9573	7	7	33.3	58
P07108	Acyl-CoA-binding protein	DBI	22.8606	20.6805	21.0974	27.1859	23.7882	24.6749	21.1725	20.861	23.7118	20.692	21.2463	21.5231	3.67016	12.73	0.0393542	0.134565	-0.761286	0.58997	0.461356	0.957304	4	4	55.2	35
Q9BV79	Trans-2-enoyl-CoA reductase, mitochondrial	MECR	23.2395	21.6723	21.799	22.673	22.6632	22.949	23.1096	22.73	23.417	23.2053	23.351	23.3693	0.524745	1.43868	0.362731	0.584329	0.223028	1.16718	0.338483	0.957332	4	4	11.5	15
P55789	FAD-linked sulfhydryl oxidase ALR	GFER	24.5372	24.1066	24.0188	23.3958	23.7879	23.5758	21.2376	21.4777	24.6689	20.7821	22.2064	21.5748	-0.634349	0.644231	0.0318884	0.189188	-0.940303	0.521123	0.470216	0.957431	4	4	24.4	21
Q92696	Geranylgeranyl transferase type-2 subunit alpha	RABGGTA	24.3974	22.2632	21.4954	24.8889	24.4499	25.0632	21.4574	22.2501	24.5803	22.5409	24.6048	23.8105	2.08202	4.234	0.0787717	0.193148	0.889483	1.85251	0.469097	0.957451	13	13	23.5	51
O95169	NADH dehydrogenase [ubiquinone] 1 beta subcomplex subunit 8, mitochondrial	NDUFB8	23.9336	23.7413	21.9298	23.354	23.0072	22.2837	21.1444	21.1909	24.4133	21.6922	20.6535	21.7608	-0.319908	0.801121	0.676453	0.816487	-0.880712	0.543099	0.4828	0.95753	3	3	21	19
Q6P996	Pyridoxal-dependent decarboxylase domain-containing protein 1	PDXDC1	23.8154	20.412	21.704	24.2689	24.0731	24.0969	24.7548	23.8179	23.7321	24.7802	24.8815	23.8854	2.16914	4.49755	0.0944674	0.217692	0.414108	1.33247	0.414698	0.957549	7	7	14.3	28
Q16831	Uridine phosphorylase 1	UPP1	25.7559	25.2665	25.3446	25.4755	25.2274	25.1141	24.8441	25.6718	26.882	25.0364	25.1961	25.5886	-0.183343	0.88066	0.379072	0.701987	-0.525615	0.694663	0.440271	0.957553	14	14	40.6	78
O75165	DnaJ homolog subfamily C member 13	DNAJC13	21.4669	21.6529	20.5374	21.5822	21.1596	19.8282	20.1873	21.214	22.1533	20.8687	19.4423	21.2348	-0.362382	0.777879	0.596606	0.776546	-0.66961	0.628677	0.443451	0.957565	2	2	1.2	2
Q15046	Lysine--tRNA ligase	KARS	29.1518	29.9417	29.5454	29.6774	29.9568	29.7697	29.2562	29.2447	28.9611	29.5434	29.6779	28.9864	0.255019	1.19335	0.352125	0.650074	0.24856	1.18802	0.345509	0.957587	28	28	43.2	656
Q8IZP0	Abl interactor 1	ABI1	26.7299	27.5545	27.4192	26.4908	26.7667	26.4053	26.5697	26.6674	25.6243	26.8814	26.549	26.4116	-0.680286	0.624042	0.0704267	0.247357	0.326834	1.25426	0.41608	0.957613	13	13	24.2	137
P25787	Proteasome subunit alpha type-2	PSMA2	26.0632	27.2227	27.3984	26.6894	26.9618	26.2718	28.27	28.5432	27.9488	28.4662	28.2167	28.8511	-0.253752	0.838712	0.613873	0.79127	0.257348	1.19528	0.365062	0.957616	9	9	35.9	121
O15382	Branched-chain-amino-acid aminotransferase, mitochondrial	BCAT2	23.5143	21.3996	22.6278	23.7193	22.3492	23.8525	20.4349	20.7307	22.4343	22.9483	21.1649	21.507	0.793142	1.73284	0.36614	0.561847	0.673407	1.59483	0.462044	0.957638	4	4	11.2	12
O75821	Eukaryotic translation initiation factor 3 subunit G	EIF3G	27.6634	23.8406	27.7477	27.732	28.0307	28.1522	26.8688	26.6031	27.0085	27.2231	26.5965	27.4975	1.5544	2.93712	0.296108	0.470139	0.278898	1.21327	0.393549	0.957674	11	11	32.5	110
Q8IV53	DENN domain-containing protein 1C	DENND1C	23.3204	23.6357	22.0506	23.0232	22.8952	23.1877	20.7342	24.1196	23.7773	20.0058	20.6206	24.0166	0.0331109	1.02322	0.949551	0.971047	-1.32935	0.397947	0.464887	0.95774	4	4	7.4	14
Q14289	Protein-tyrosine kinase 2-beta	PTK2B	26.5248	27.1786	25.554	26.369	25.8652	25.9834	26.5104	26.7073	27.6749	25.8407	27.0477	26.633	-0.346577	0.786448	0.523092	0.731689	-0.457084	0.728457	0.416464	0.957767	30	29	31.4	206
O94826	Mitochondrial import receptor subunit TOM70	TOMM70A	27.1941	25.7139	27.1001	27.8353	27.3803	27.652	28.0708	28.3668	27.5798	28.0767	28.3062	28.3924	0.953219	1.93619	0.127244	0.289704	0.252594	1.19135	0.366206	0.957779	23	23	52.8	275
Q9Y673	Dolichyl-phosphate beta-glucosyltransferase	ALG5	21.2829	22.0127	19.9398	20.4112	21.0857	20.1789	20.2091	20.6467	23.0614	20.8225	20.075	20.7054	0	1	1	1	-0.771421	0.58584	0.447447	0.957783	2	2	8.6	4
P52272	Heterogeneous nuclear ribonucleoprotein M	HNRNPM	27.7363	27.7748	27.5148	27.0795	27.1382	26.9803	28.8709	28.6896	27.6434	27.9748	27.8529	28.2994	-0.609285	0.655521	0.00283125	0.110039	-0.358946	0.779734	0.425611	0.95779	24	24	40.3	335
Q13564	NEDD8-activating enzyme E1 regulatory subunit	NAE1	26.796	26.1548	25.4691	26.1096	27.0549	26.026	24.833	26.3066	26.9187	24.012	26.2648	25.4854	0.256875	1.19489	0.638139	0.803088	-0.765372	0.588302	0.445441	0.957805	11	11	22.1	95
Q86WN1	FCH and double SH3 domains protein 1	FCHSD1	24.7336	20.7958	24.9806	24.5782	24.0654	23.8342	26.257	24.9836	24.2413	23.0475	24.5148	25.5954	0.655966	1.57567	0.65784	0.792757	-0.774747	0.584491	0.458007	0.957805	9	9	14.9	33
Q9NWU5	39S ribosomal protein L22, mitochondrial	MRPL22	22.5102	23.5515	25.6162	23.5086	23.7139	22.4269	20.3816	20.3194	23.8539	22.9109	21.5981	23.0852	-0.676177	0.625821	0.534532	0.712378	1.01306	2.01819	0.466028	0.957808	4	4	22.3	17
Q9Y6Y8	SEC23-interacting protein	SEC23IP	26.0891	26.947	26.6611	26.5925	26.6112	26.6159	26.0657	27.4894	26.9687	27.2237	27.244	27.1886	0.0408109	1.02869	0.879338	0.94583	0.377512	1.2991	0.4157	0.957812	19	19	22.6	175
O15144	Actin-related protein 2/3 complex subunit 2	ARPC2	31.4097	31.9181	31.7374	30.8272	31.2411	30.9417	31.0273	31.0243	31.5566	30.9384	31.1446	30.8769	-0.685067	0.621977	0.0239287	0.167706	-0.216138	0.860867	0.328914	0.957823	23	23	65.7	1069
Q96GD0	Pyridoxal phosphate phosphatase	PDXP	23.7003	24.2449	19.3281	23.2209	23.6321	24.5858	24.7892	23.9625	24.1722	22.7133	24.5749	24.0373	1.38852	2.6181	0.436502	0.61285	-0.532757	0.691233	0.429145	0.957844	3	3	14.2	36
P14770	Platelet glycoprotein IX	GP9	20.3334	20.1281	24.4849	21.3667	20.6488	21.4513	20.6513	22.6226	20.9464	21.0916	20.1212	21.1808	-0.493179	0.710458	0.749545	0.850839	-0.608922	0.655686	0.434297	0.957847	4	4	22.6	13
O43491	Band 4.1-like protein 2	EPB41L2	20.5461	21.4717	20.8073	21.038	23.804	21.7645	20.3774	22.9823	21.2494	20.3036	20.4896	21.6863	1.26048	2.39575	0.222078	0.393924	-0.70983	0.611392	0.464934	0.957848	3	2	3.4	7
Q16342	Programmed cell death protein 2	PDCD2	22.5181	20.8531	21.0163	23.1137	23.3979	23.2228	24.0224	20.9935	19.9685	19.3023	21.6605	20.8172	1.78227	3.43967	0.0292948	0.133811	-1.06814	0.476933	0.487687	0.957898	3	3	11	6
Q8NHP8	Putative phospholipase B-like 2;Putative phospholipase B-like 2 32 kDa form;Putative phospholipase B-like 2 45 kDa form	PLBD2	19.7901	20.5058	20.5014	19.3979	20.0381	21.3047	21.7302	20.2485	22.232	21.1968	20.1867	21.1099	0	1	1	1	-0.572433	0.672482	0.445729	0.957938	2	2	3.7	4
Q8IW45	ATP-dependent (S)-NAD(P)H-hydrate dehydratase	CARKD	24.5922	25.2982	24.8058	23.7	24.5009	23.6687	24.8957	22.2822	23.5941	22.9653	22.9206	22.9472	-0.942176	0.520447	0.0516667	0.191529	-0.64629	0.638921	0.439998	0.957975	5	5	15	24
P51398	28S ribosomal protein S29, mitochondrial	DAP3	23.6302	21.3105	22.8251	24.3952	24.7273	24.2647	22.0378	22.8577	23.5801	25.0284	24.2863	21.7176	1.8738	3.66497	0.0540553	0.164478	0.852247	1.80531	0.480818	0.957976	6	6	14.6	30
Q9UNH7	Sorting nexin-6;Sorting nexin-6, N-terminally processed	SNX6	27.4188	28.1775	28.4107	26.7953	27.627	27.1799	28.1899	28.3782	27.3586	27.5156	27.566	27.8843	-0.801569	0.573725	0.105107	0.276861	-0.320267	0.800922	0.391712	0.957978	20	19	43.6	293
P62195	26S protease regulatory subunit 8	PSMC5	28.5783	28.7973	28.6417	28.9447	29.1222	28.98	27.8131	28.7994	28.2423	28.455	28.8201	28.5105	0.343236	1.2686	0.0154495	0.23637	0.310258	1.23993	0.369788	0.957983	21	20	61.8	475
Q15125	3-beta-hydroxysteroid-Delta(8),Delta(7)-isomerase	EBP	20.5464	21.1523	20.133	20.5816	20.2822	21.9422	20.2254	20.8366	25.2612	23.1276	22.5294	24.8433	0.324809	1.2525	0.611468	0.784884	1.39232	2.625	0.466401	0.958	2	2	9.6	21
P45974	Ubiquitin carboxyl-terminal hydrolase 5	USP5	29.3941	29.7625	29.937	28.8821	29.2353	28.886	29.1758	29.0717	28.9111	29.1596	28.578	28.7819	-0.696792	0.616943	0.0245762	0.167987	-0.213046	0.862714	0.318069	0.958012	29	29	40.1	643
Q12778	Forkhead box protein O1	FOXO1	22.4083	21.1237	20.0453	22.5139	22.6788	22.2748	20.8292	20.0635	19.9005	20.4707	22.4651	19.9065	1.29673	2.45671	0.134648	0.280364	0.683082	1.60557	0.455357	0.958017	3	3	6.4	5
Q16539	Mitogen-activated protein kinase 14	MAPK14	25.473	22.5063	22.2785	25.6821	24.5331	25.5635	23.7278	22.6467	26.5729	23.7872	23.7879	22.2525	1.8403	3.58084	0.167137	0.304632	-1.03991	0.486358	0.461423	0.958022	16	16	51.9	105
Q8IXI1	Mitochondrial Rho GTPase 2	RHOT2	21.4142	20.722	19.8021	23.2811	21.7189	23.7245	20.9423	20.2414	21.8398	20.2502	20.5273	20.8885	2.26203	4.79666	0.0419708	0.143008	-0.452479	0.730786	0.415055	0.95805	4	3	9.2	9
Q53GQ0	Estradiol 17-beta-dehydrogenase 12	HSD17B12	20.5018	21.2004	22.2052	21.0259	21.2151	21.7623	20.6811	21.431	24.5149	20.9797	21.3977	21.3528	0.0319405	1.02239	0.955787	0.974318	-0.965588	0.51207	0.45933	0.958065	3	3	9.3	5
Q969X1	Protein lifeguard 3	TMBIM1	19.96	21.5802	21.3294	20.8593	19.9802	20.0293	20.7036	20.0403	24.2429	19.9946	21.5683	20.2328	-0.666961	0.629832	0.313266	0.530757	-1.06368	0.47841	0.487763	0.958071	2	2	4.8	6
P16284	Platelet endothelial cell adhesion molecule	PECAM1	20.5959	22.6452	21.6409	22.53	21.9427	20.1297	23.8349	24.2073	21.3945	22.6303	25.5677	24.7112	-0.0932032	0.937439	0.925291	0.956188	1.15751	2.23072	0.403578	0.958092	19	19	34.4	85
P25311	Zinc-alpha-2-glycoprotein	AZGP1	20.1463	20.5219	22.2382	22.1249	21.1921	20.8675	20.9631	22.6676	22.796	20.9813	22.6991	20.6943	0	1	1	1	-0.683979	0.622446	0.471277	0.958115	2	2	7.4	2
Q96SU4	Oxysterol-binding protein-related protein 9	OSBPL9	21.7507	24.0451	21.187	22.7625	22.0245	23.2223	20.1839	21.1715	23.426	22.2571	21.8081	23.1292	0.342157	1.26765	0.734576	0.846321	0.804334	1.74634	0.480426	0.95813	6	6	11.4	23
P05106	Integrin beta-3	ITGB3	17.5751	18.6337	18.9673	18.4372	19.5279	17.6737	20.4203	20.0909	18.3249	19.6578	19.852	21.4959	0.154257	1.11285	0.832234	0.91441	0.723166	1.6508	0.454299	0.958153	24	24	34.8	195
P18754	Regulator of chromosome condensation	RCC1	20.238	22.9866	22.2169	21.4963	22.9055	21.0249	23.6565	22.3849	23.2534	20.8495	24.1217	21.7966	-0.00494893	0.996576	0.996268	0.997406	-0.842309	0.55775	0.464219	0.958158	3	3	8.3	4
Q9BTE7	DCN1-like protein 5	DCUN1D5	20.1853	22.734	19.6722	24.059	23.8043	24.3507	20.6531	20.4921	21.0977	20.3854	21.8828	21.4844	3.20748	9.23736	0.0287892	0.115073	0.503246	1.4174	0.35626	0.95817	4	4	14.8	14
O94776	Metastasis-associated protein MTA2;Metastasis-associated protein MTA3;Metastasis-associated protein MTA1	MTA2	20.485	20.6306	21.331	19.4782	21.8233	21.7158	19.9388	20.7082	22.2591	22.1588	21.3953	21.1844	0.190233	1.14095	0.825384	0.907583	0.610837	1.52714	0.457635	0.958209	2	2	3	3
P01116	GTPase KRas;GTPase KRas, N-terminally processed	KRAS	20.7023	20.629	20.8086	20.5509	22.7633	20.4703	20.3038	21.2514	21.9362	20.606	21.4319	19.7427	0	1	1	1	-0.570216	0.673516	0.448638	0.958271	3	1	19	3
P62328	Thymosin beta-4;Hematopoietic system regulatory peptide	TMSB4X	28.7255	27.3996	26.2526	30.2512	28.5957	28.9579	21.5331	23.6624	29.5999	26.357	27.0109	27.2139	1.80901	3.50402	0.107098	0.236631	1.92878	3.80733	0.471344	0.958324	8	8	90.9	151
Q8N335	Glycerol-3-phosphate dehydrogenase 1-like protein	GPD1L	26.483	26.2182	24.7109	26.3088	24.9239	26.2333	24.29	26.2798	26.3517	26.0973	26.1172	26.3781	0.0179443	1.01252	0.981096	0.990242	0.557052	1.47126	0.459646	0.958331	13	13	37.9	83
Q92841	Probable ATP-dependent RNA helicase DDX17	DDX17	27.1541	27.8468	27.0533	26.1961	26.3607	25.6035	29.0818	27.8552	27.1398	27.649	27.5452	27.3309	-1.29798	0.406695	0.0186772	0.120643	-0.51723	0.698712	0.419032	0.958349	17	12	25.5	257
Q9HA65	TBC1 domain family member 17	TBC1D17	18.1943	23.0632	21.9646	21.6953	20.9003	22.4087	22.1621	21.4641	23.988	23.9028	23.1141	22.6125	0.594077	1.50951	0.718859	0.829704	0.671707	1.59296	0.469186	0.95837	2	2	3.1	7
Q00537	Cyclin-dependent kinase 17;Cyclin-dependent kinase 18	CDK17	20.4461	20.7427	19.8143	21.8593	21.0044	21.7327	22.3434	20.3299	20.4186	19.7682	20.9171	20.5516	1.19777	2.29385	0.0349923	0.156552	-0.61835	0.651416	0.449899	0.9584	3	2	5.4	2
Q9UJY4	ADP-ribosylation factor-binding protein GGA2	GGA2	21.9492	20.8742	21.0067	20.619	20.9726	21.303	20.7697	21.5602	22.5754	21.9628	22.2612	22.0763	-0.311836	0.805616	0.470668	0.703666	0.464996	1.38031	0.429674	0.958517	4	3	6.5	4
Q7Z6J9	tRNA-splicing endonuclease subunit Sen54	TSEN54	22.8223	21.1275	25.4548	24.9099	26.2502	24.9626	20.7886	22.2601	24.3867	21.1062	21.8399	21.8114	2.23935	4.72184	0.168274	0.300483	-0.892647	0.538625	0.451696	0.958529	4	4	9.5	5
Q9P0R6	GSK3-beta interaction protein	GSKIP	22.8484	20.701	21.2236	22.7854	21.7964	23.4909	20.8195	20.2345	22.9494	20.8335	20.0224	21.0598	1.09989	2.14338	0.247065	0.433594	-0.695941	0.617307	0.474687	0.958587	2	2	17.3	8
Q9BRZ2	E3 ubiquitin-protein ligase TRIM56	TRIM56	24.0033	23.9581	22.9982	24.3428	21.7353	22.1214	20.8928	23.125	20.9368	21.3353	21.7899	25.556	-0.920043	0.528493	0.352915	0.547906	1.24219	2.36557	0.46162	0.958593	5	5	7.5	8
O75558	Syntaxin-11	STX11	22.8815	20.1596	21.357	24.6379	24.7783	24.3534	22.9286	21.3891	24.3531	22.8087	23.5524	24.942	3.12383	8.71699	0.017289	0.0915161	0.877455	1.83713	0.45426	0.958606	11	11	39	94
P52594	Arf-GAP domain and FG repeat-containing protein 1	AGFG1	26.2124	25.7959	25.666	27.175	26.6381	27.0826	23.134	23.521	26.305	24.4954	25.51	25.6079	1.07383	2.10501	0.010074	0.105298	0.884445	1.84605	0.451073	0.958613	6	6	15.8	97
P35998	26S protease regulatory subunit 7	PSMC2	28.6036	29.0643	28.7976	28.7111	28.9476	28.7612	29.1293	29.0503	28.6153	29.3882	29.1805	28.9151	-0.0151819	0.989532	0.92509	0.96942	0.229636	1.17254	0.336512	0.958629	29	29	63.7	566
Q9Y5L4	Mitochondrial import inner membrane translocase subunit Tim13	TIMM13	20.9627	20.7614	19.9527	22.2832	22.0411	22.0486	19.633	21.7504	21.4913	20.445	20.3315	20.3388	1.56536	2.95951	0.00797728	0.085064	-0.58644	0.665984	0.42945	0.958688	2	2	27.4	6
P49585	Choline-phosphate cytidylyltransferase A	PCYT1A	25.7059	27.0757	27.3867	26.5762	26.9995	26.2998	20.5091	25.4838	27.3072	25.249	25.6423	27.0616	-0.0975571	0.934614	0.868997	0.932892	1.55095	2.9301	0.502086	0.958694	14	14	42.5	158
P01859	Ig gamma-2 chain C region;Ig gamma-4 chain C region	IGHG2	21.6224	20.5562	22.2844	21.3065	20.834	21.4306	20.9511	23.6049	24.4765	21.9005	21.0289	23.2383	-0.297314	0.813766	0.608151	0.785569	-0.95491	0.515874	0.484092	0.958714	5	2	15.6	4
P41236	Protein phosphatase inhibitor 2;Protein phosphatase inhibitor 2-like protein 3	PPP1R2	27.321	23.52	27.8189	26.3258	26.6397	26.7421	26.6138	27.8144	26.4736	26.8745	27.7175	27.6589	0.349255	1.2739	0.810452	0.891897	0.449698	1.36575	0.423424	0.958724	7	7	46.8	99
P42677	40S ribosomal protein S27	RPS27	25.2806	25.0838	23.996	26.9984	26.7416	26.9202	23.9553	21.5448	26.1845	24.3448	24.7093	25.8762	2.09992	4.28686	0.0066784	0.0765676	1.08191	2.11684	0.487728	0.958733	4	2	40.5	69
Q13011	Delta(3,5)-Delta(2,4)-dienoyl-CoA isomerase, mitochondrial	ECH1	29.7244	29.0038	29.6593	29.486	28.8569	28.7385	28.5819	28.8142	29.8102	28.5599	28.7601	28.844	-0.435329	0.739525	0.253586	0.514684	-0.347412	0.785993	0.419033	0.958736	12	12	44.8	483
Q9UQ80	Proliferation-associated protein 2G4	PA2G4	28.8328	30.7676	30.5764	30.0125	30.4673	29.918	29.3473	31.3311	29.6901	30.6464	30.938	30.4393	0.0736739	1.05239	0.913695	0.954054	0.551737	1.46585	0.429949	0.958748	24	24	64.2	739
P19623	Spermidine synthase	SRM	25.937	21.435	24.4895	27.4517	27.1696	27.4878	24.252	24.0219	24.5637	26.0416	23.3964	25.3186	3.41587	10.6728	0.0621834	0.165012	0.63963	1.55793	0.471235	0.958775	9	9	43.4	113
P02792	Ferritin light chain	FTL	22.48	23.3265	20.8337	25.0379	23.3682	24.0886	22.3489	24.8151	24.7666	24.4828	22.9153	21.7999	1.95143	3.86758	0.0901337	0.216451	-0.91082	0.531883	0.464009	0.958777	6	6	46.3	115
P62834	Ras-related protein Rap-1A	RAP1A	24.4625	20.8375	23.3891	26.1632	26.1794	25.5608	20.0461	20.4071	25.7364	21.6313	20.5767	19.6975	3.07144	8.40612	0.0484602	0.14392	-1.42803	0.371638	0.498879	0.958784	9	3	44	39
O95825	Quinone oxidoreductase-like protein 1	CRYZL1	24.1117	20.8874	23.1921	19.9242	19.6347	23.3911	20.2305	20.8762	23.0186	23.3427	22.9442	20.6757	-1.7471	0.2979	0.320353	0.494019	0.945803	1.92626	0.46885	0.958791	4	4	13.5	12
P35237	Serpin B6	SERPINB6	29.0731	23.7762	26.7712	28.3336	25.5091	28.0551	26.5648	25.3635	29.9318	25.1146	25.6843	27.3668	0.759113	1.69245	0.691292	0.812119	-1.23145	0.425889	0.464732	0.958792	18	17	61.7	299
Q96K76	Ubiquitin carboxyl-terminal hydrolase 47	USP47	27.1962	27.7862	27.7039	26.5074	27.4084	26.8596	25.9951	27.5244	27.6571	26.2096	26.655	26.891	-0.636951	0.643071	0.117852	0.311459	-0.473617	0.720157	0.452348	0.958799	34	34	29.5	263
P62753	40S ribosomal protein S6	RPS6	26.8485	28.1473	27.3051	26.6538	29.0969	28.3919	24.8599	23.6015	28.441	23.5907	24.1929	25.593	0.613925	1.53042	0.495473	0.686969	-1.17525	0.442807	0.494782	0.958814	10	10	29.3	154
P29350	Tyrosine-protein phosphatase non-receptor type 6	PTPN6	29.0321	31.2605	30.8537	29.9084	30.5847	30.4432	29.5234	31.3829	30.5853	30.7392	31.2756	30.8754	-0.0699844	0.952648	0.92678	0.956992	0.466212	1.38148	0.453521	0.958818	33	33	59.2	924
Q9Y520	Protein PRRC2C	PRRC2C	21.6492	23.1836	23.8178	22.4345	24.3596	24.2684	23.683	23.1559	25.0244	24.1302	25.0772	24.283	0.803952	1.74588	0.421573	0.617747	0.542358	1.45635	0.4371	0.95884	12	11	6	25
Q09666	Neuroblast differentiation-associated protein AHNAK	AHNAK	29.8575	31.4164	32.6068	30.3771	31.0619	31.3522	29.4624	30.2399	32.9293	29.4216	30.0682	30.4103	-0.363127	0.777478	0.69017	0.820758	-0.910451	0.532019	0.450385	0.958881	292	292	69.8	4380
Q08554	Desmocollin-1	DSC1	23.4261	21.7798	22.7658	21.895	21.7493	22.2742	22.5893	24.2102	23.5606	22.906	23.5312	22.4462	-0.684411	0.62226	0.245444	0.462875	-0.492219	0.710931	0.433766	0.958884	3	3	4.3	9
P26196	Probable ATP-dependent RNA helicase DDX6	DDX6	27.6805	25.8714	24.8587	28.0675	28.0039	27.8696	23.003	23.7411	26.4999	26.3256	25.0689	24.5966	1.8435	3.5888	0.0897991	0.21607	0.915692	1.88647	0.481986	0.958919	16	16	36.6	142
Q9NPF4	Probable tRNA N6-adenosine threonylcarbamoyltransferase	OSGEP	28.5692	28.3825	25.9782	27.2417	26.3289	26.5699	28.2758	28.1959	28.021	28.4764	27.8319	27.145	-0.929808	0.524928	0.349244	0.544402	-0.346451	0.786517	0.426383	0.958958	8	8	32.8	78
Q8IXQ4	GPALPP motifs-containing protein 1	GPALPP1	19.5687	21.0964	20.7281	20.1349	22.9901	20.9449	20.4899	19.7816	24.2362	19.17	20.9617	20.7159	0.892264	1.85609	0.40803	0.59793	-1.22003	0.429274	0.459279	0.958993	2	2	7.4	5
P31150	Rab GDP dissociation inhibitor alpha	GDI1	29.7317	28.5007	29.5071	28.9651	28.7615	29.0383	27.4502	28.0083	28.9181	27.3434	28.1191	27.6833	-0.324862	0.798375	0.448973	0.687714	-0.410266	0.752485	0.443613	0.959038	25	18	52.6	304
P63313	Thymosin beta-10	TMSB10	25.1369	21.2369	23.943	27.0454	24.9259	24.1304	21.678	22.6819	24.0671	20.7285	20.3702	24.0718	1.92832	3.80612	0.252928	0.4129	-1.0855	0.471229	0.471633	0.9591	3	3	65.9	30
P39748	Flap endonuclease 1	FEN1	24.2787	26.442	24.2038	24.8415	26.3956	25.648	23.6108	26.1766	26.3007	23.7955	23.9315	25.6856	0.65352	1.573	0.489733	0.681303	-0.891853	0.538921	0.450358	0.959121	10	10	35	107
Q13445	Transmembrane emp24 domain-containing protein 1	TMED1	24.9655	26.4432	21.6162	24.1306	23.4366	27.2348	21.9388	23.4539	24.9413	22.0144	24.0357	21.6572	0.59233	1.50768	0.764201	0.857132	-0.87556	0.545042	0.485297	0.959161	3	3	18.1	12
O14618	Copper chaperone for superoxide dismutase	CCS	26.4602	26.015	26.5881	25.7531	25.6071	25.8857	25.9065	26.2383	25.1829	26.2353	26.1784	25.8458	-0.605829	0.657094	0.0340194	0.200628	0.310617	1.24024	0.405578	0.959214	8	8	27.4	129
O00182	Galectin-9;Galectin-9C;Galectin-9B	LGALS9	21.0099	20.8278	21.4831	24.425	23.5737	24.2657	23.3693	22.2079	19.675	21.6494	21.0233	19.587	2.98119	7.89637	0.00079566	0.0387619	-0.997543	0.500852	0.469515	0.959254	3	3	9.3	21
Q96RQ9	L-amino-acid oxidase	IL4I1	21.3691	19.8422	20.3396	23.3723	25.3018	20.4571	22.7326	20.386	20.7448	21.5664	21.491	22.8541	2.52677	5.7628	0.162569	0.28915	0.682711	1.60515	0.46851	0.959262	3	3	7.2	6
P42345	Serine/threonine-protein kinase mTOR	MTOR	22.4387	19.6885	20.4057	22.3492	21.1088	21.6493	20.4169	20.4617	21.503	19.6794	20.5786	20.7826	0.858138	1.8127	0.393634	0.583812	-0.447013	0.73356	0.413791	0.959307	2	2	1.4	3
P36873	Serine/threonine-protein phosphatase PP1-gamma catalytic subunit	PPP1CC	24.4051	24.4284	24.3044	25.6826	25.4757	25.1578	25.5883	22.1413	22.1212	25.51	25.6114	22.4129	1.05943	2.08411	0.0025327	0.0765263	1.22779	2.34208	0.474949	0.959346	11	3	38.4	46
Q14344	Guanine nucleotide-binding protein subunit alpha-13	GNA13	26.6787	26.7778	26.8549	26.1692	26.8678	26.6426	25.5671	25.263	26.385	24.8365	25.4556	25.775	-0.210596	0.86418	0.376976	0.683584	-0.38265	0.767027	0.427503	0.959462	15	15	41.4	181
P01584	Interleukin-1 beta	IL1B	17.3367	17.9782	18.586	19.8701	18.9161	16.8057	17.932	16.0438	18.4611	20.7189	16.6509	18.2675	0.563658	1.47801	0.594018	0.76597	1.06684	2.09484	0.486056	0.959476	11	11	48	110
Q53HC9	Protein TSSC1	TSSC1	24.5993	25.1961	24.8883	23.7662	24.3523	24.2608	22.3623	21.795	23.9943	23.9835	22.3787	23.9683	-0.768154	0.587168	0.0374887	0.182888	0.726295	1.65438	0.439689	0.959554	6	6	17.6	55
Q9H098	Protein FAM107B	FAM107B	27.947	26.6949	28.0858	27.9486	28.045	27.9113	23.3717	26.4589	27.2601	26.4379	26.4889	26.9465	0.392382	1.31256	0.426866	0.658459	0.927514	1.902	0.481454	0.959719	10	10	55	165
P51659	Peroxisomal multifunctional enzyme type 2;(3R)-hydroxyacyl-CoA dehydrogenase;Enoyl-CoA hydratase 2	HSD17B4	25.7697	26.4028	26.5488	25.0032	25.4168	25.6589	23.3298	25.7252	26.2015	23.6677	21.7286	26.2467	-0.88081	0.543062	0.0452068	0.186116	-1.20451	0.433917	0.488786	0.959729	17	17	28.1	160
P14317	Hematopoietic lineage cell-specific protein	HCLS1	30.8695	29.918	31.2979	30.446	30.6918	30.5498	31.4192	31.3278	30.858	30.9715	31.0398	30.9621	-0.132587	0.912194	0.764777	0.879227	-0.210541	0.864213	0.296573	0.959764	26	26	47.1	1317
Q00610	Clathrin heavy chain 1	CLTC	28.9021	28.5513	29.5417	29.6587	29.041	29.7501	28.1594	27.9581	29.5844	29.0893	28.6551	29.5137	0.484863	1.39945	0.255432	0.504997	0.518757	1.43272	0.413281	0.959845	54	54	36.9	965
Q8IVD9	NudC domain-containing protein 3	NUDCD3	23.5271	22.7766	23.6675	23.8269	24.3726	24.3179	22.4684	23.2883	21.565	22.5974	22.4823	23.9131	0.848738	1.80092	0.0600661	0.215795	0.55704	1.47125	0.456831	0.959987	7	7	21.3	28
Q8NBJ4	Golgi membrane protein 1	GOLM1	22.0269	20.369	20.897	19.8812	21.9871	20.3186	20.8166	23.1004	22.9642	20.5271	20.447	23.1804	-0.36868	0.774491	0.671383	0.811078	-0.908886	0.532596	0.478329	0.960013	2	2	4.7	17
O43172	U4/U6 small nuclear ribonucleoprotein Prp4	PRPF4	20.7174	20.5657	21.5454	21.9417	22.2396	20.5583	22.3616	20.5455	21.0951	23.1215	22.0332	20.8715	0.63706	1.55516	0.348777	0.55744	0.674692	1.59626	0.468492	0.960078	3	3	8	8
Q99707	Methionine synthase	MTR	22.6046	19.7607	21.0541	23.298	24.0051	23.1995	20.7641	22.8967	22.8036	22.388	22.1822	24.4149	2.36104	5.13741	0.0516765	0.157865	0.840228	1.79033	0.446331	0.960129	8	8	7.7	13
Q8NBF2	NHL repeat-containing protein 2	NHLRC2	21.1366	21.147	21.4683	20.8887	21.0057	22.6816	22.1117	19.8957	22.6374	20.0406	21.9976	19.8692	0.27468	1.20973	0.665364	0.814211	-0.912484	0.53127	0.446719	0.960143	2	2	2.9	3
O94992	Protein HEXIM1	HEXIM1	22.3811	22.9239	22.7018	24.7197	25.4347	24.9303	24.1086	23.863	24.4195	22.4565	24.0822	24.2032	2.35932	5.13128	0.000870273	0.0461667	-0.549753	0.683137	0.401071	0.960175	5	5	16.2	31
Q2M2I8	AP2-associated protein kinase 1	AAK1	27.7219	27.9091	28.1315	27.8122	27.5554	27.6726	24.2761	26.1019	26.8852	26.8566	25.9867	26.6152	-0.240776	0.84629	0.159935	0.518805	0.731775	1.66068	0.420146	0.960183	20	20	26.1	204
Q9NWU1	3-oxoacyl-[acyl-carrier-protein] synthase, mitochondrial	OXSM	23.9268	20.8494	21.4017	24.6661	21.6312	24.2032	23.9039	24.4619	24.6204	21.8997	24.3868	24.2736	1.44088	2.71486	0.34193	0.519439	-0.808695	0.570898	0.389916	0.960211	5	5	17.4	26
O75369	Filamin-B	FLNB	27.8891	29.0083	28.7932	27.7369	28.5438	27.9151	26.6397	29.0195	27.4845	28.4466	28.7212	27.9707	-0.498284	0.707948	0.30239	0.541943	0.664922	1.58548	0.414046	0.960245	69	59	33.4	488
Q8NI08	Nuclear receptor coactivator 7	NCOA7	22.2343	21.4465	22.7261	22.7027	23.3405	21.8207	23.3349	21.8049	23.171	20.8263	23.0128	22.4925	0.485639	1.40021	0.447406	0.660865	-0.659714	0.633004	0.465477	0.96028	4	4	5.2	5
P27695	DNA-(apurinic or apyrimidinic site) lyase;DNA-(apurinic or apyrimidinic site) lyase, mitochondrial	APEX1	29.6823	30.9102	30.353	29.3498	29.8044	29.2029	30.5429	30.2806	29.399	29.8454	29.8331	29.5552	-0.862797	0.549885	0.0963299	0.262366	-0.329596	0.795759	0.41017	0.960379	18	18	47.8	430
Q8N392	Rho GTPase-activating protein 18	ARHGAP18	20.2382	20.3611	21.9701	21.7274	19.7224	20.1057	20.7782	22.109	22.4674	21.4486	20.3537	21.719	-0.337968	0.791155	0.70472	0.829977	-0.611126	0.654686	0.408191	0.960387	3	3	4.8	15
O00410	Importin-5	IPO5	24.2378	22.8208	25.6242	25.9724	25.5961	26.3117	21.8724	24.0732	24.9785	24.4069	24.1952	24.7109	1.73247	3.32296	0.106723	0.237803	0.796265	1.7366	0.442112	0.960397	17	17	17.6	69
P53384	Cytosolic Fe-S cluster assembly factor NUBP1	NUBP1	26.2741	26.6367	26.9276	25.8663	26.3853	25.9807	23.5373	25.3303	26.1953	22.6903	23.4888	25.8333	-0.535364	0.689985	0.095132	0.303711	-1.01687	0.494187	0.453385	0.960401	7	7	33.4	105
P52294	Importin subunit alpha-5;Importin subunit alpha-5, N-terminally processed	KPNA1	23.6553	21.7679	21.0831	23.5655	23.459	23.4254	22.9312	23.1467	23.9569	22.7192	23.7811	26.453	1.31454	2.48723	0.163083	0.312706	0.972788	1.96263	0.446632	0.96042	12	7	24	27
Q9Y5S9	RNA-binding protein 8A	RBM8A	26.7104	26.6757	27.4873	27.8174	27.9071	27.6797	25.089	26.2837	27.3773	26.5774	26.9849	27.0559	0.843563	1.79448	0.0365983	0.174206	0.622771	1.53983	0.409946	0.960513	6	6	42	158
P04424	Argininosuccinate lyase	ASL	21.8785	21.1598	21.4226	22.6765	20.4216	21.5115	22.1202	21.1261	23.0309	21.3265	21.7385	21.7699	0.0495485	1.03494	0.945736	0.968646	-0.480794	0.716583	0.445172	0.960543	3	3	6.9	14
P62847	40S ribosomal protein S24	RPS24	22.513	25.2587	24.0101	24.1422	26.1853	25.5991	21.8646	22.5029	25.0393	22.4833	25.5445	24.4315	1.38161	2.60559	0.239017	0.412416	1.01749	2.02439	0.483564	0.960592	4	4	26.3	52
Q4G176	Acyl-CoA synthetase family member 3, mitochondrial	ACSF3	24.1262	24.0818	20.3241	23.5654	23.4616	23.7647	24.93	23.5364	23.6945	24.0252	23.4464	23.2555	0.753188	1.68551	0.583096	0.74712	-0.477917	0.718014	0.391241	0.960608	6	6	10.4	31
Q7Z417	Nuclear fragile X mental retardation-interacting protein 2	NUFIP2	23.3425	20.0401	21.6527	24.1602	25.2077	25.5409	20.0357	24.2275	25.0079	24.6417	24.7409	24.162	3.29121	9.78933	0.0340522	0.126364	1.42455	2.68431	0.411212	0.960631	8	8	14.2	22
O00154	Cytosolic acyl coenzyme A thioester hydrolase	ACOT7	24.4502	21.267	24.1044	26.8561	27.0004	26.4304	24.1918	20.1054	23.7541	21.7107	21.3529	21.7491	3.48845	11.2235	0.0270108	0.109419	-1.07954	0.47318	0.453469	0.960668	7	7	25.3	60
O95081	Arf-GAP domain and FG repeat-containing protein 2	AGFG2	24.6917	24.472	24.1647	23.7457	23.3864	24.2265	23.8477	24.0003	24.2328	23.8103	24.1747	23.2584	-0.65663	0.634358	0.0843284	0.268753	-0.279092	0.82411	0.388791	0.960698	2	2	6.2	27
Q14141	Septin-6	SEPT6	30.4466	31.1693	31.0434	30.4628	30.4707	30.1154	30.1488	30.4956	30.4511	30.2463	30.2287	30.1209	-0.53679	0.689303	0.100032	0.308966	-0.16653	0.890983	0.223766	0.960712	17	7	41.9	1071
O60313	Dynamin-like 120 kDa protein, mitochondrial;Dynamin-like 120 kDa protein, form S1	OPA1	27.8707	28.3464	28.3785	27.1809	27.8017	27.5055	28.124	28.4852	27.9157	27.7031	27.6222	28.307	-0.702484	0.614513	0.0445781	0.205866	-0.297543	0.813637	0.33651	0.960832	32	32	32.4	341
P61026	Ras-related protein Rab-10	RAB10	24.515	24.4229	24.9322	23.7574	24.5873	25.2232	25.2421	23.416	25.6012	25.0167	25.5474	25.4118	-0.100726	0.932564	0.8347	0.921302	0.572189	1.48678	0.456608	0.960925	6	5	27.5	78
Q96DB5	Regulator of microtubule dynamics protein 1	RMDN1	22.4481	21.1187	21.5943	23.9925	23.8807	21.1285	20.2232	23.4068	24.9298	21.0076	20.1957	23.2639	1.28021	2.42874	0.275399	0.458203	-1.36421	0.388447	0.458052	0.960982	5	5	19.7	13
Q9NVM9	Protein asunder homolog	ASUN	21.8801	20.1497	22.3397	22.3249	23.4377	22.0574	22.201	20.5044	21.6549	21.2464	21.0781	20.5478	1.15016	2.21939	0.218842	0.394762	-0.495999	0.709071	0.412299	0.960984	4	4	6.5	8
P48643	T-complex protein 1 subunit epsilon	CCT5	30.571	30.757	30.9937	30.7327	31.0497	30.8737	29.5683	30.0375	30.0078	30.0133	29.9416	30.3508	0.111457	1.08032	0.506344	0.793873	0.230687	1.17339	0.307212	0.960995	36	36	66.2	895
Q9BUP0	EF-hand domain-containing protein D1	EFHD1	20.0541	25.7716	25.4285	24.7066	22.1215	27.1518	21.5864	24.4591	26.4479	24.1928	24.7921	27.988	0.908595	1.87722	0.719046	0.824744	1.49315	2.81503	0.46219	0.96103	3	1	13.8	6
P08243	Asparagine synthetase [glutamine-hydrolyzing]	ASNS	21.496	20.4818	21.0259	28.301	27.1228	27.1089	22.6027	22.9865	21.165	25.2363	23.4824	21.23	6.5097	91.1203	0.000188382	0.0196923	1.06479	2.09187	0.453962	0.961047	16	16	34.6	57
Q9Y3U8	60S ribosomal protein L36	RPL36	24.5204	25.4202	22.4379	24.7918	26.3059	26.8947	22.5847	21.0741	25.7965	24.6836	24.3246	23.9213	1.87133	3.6587	0.158998	0.294624	1.15806	2.23157	0.45751	0.961048	5	5	36.2	54
Q96JB2	Conserved oligomeric Golgi complex subunit 3	COG3	22.5947	24.1048	21.5562	23.4355	23.4237	23.0251	24.2038	22.6233	22.6886	23.7441	23.7561	23.5128	0.54287	1.45687	0.510355	0.702991	0.499127	1.41336	0.393416	0.961065	3	3	4.8	11
O43747	AP-1 complex subunit gamma-1	AP1G1	23.0745	22.8264	23.4171	23.848	24.4997	24.3566	22.8055	22.5066	24.7552	22.3431	21.9784	23.4979	1.12874	2.18668	0.0124984	0.111375	-0.749282	0.5949	0.42316	0.961161	11	11	13.1	30
O60826	Coiled-coil domain-containing protein 22	CCDC22	25.2217	25.4066	25.1968	25.0352	25.9218	24.6029	24.2345	23.0705	25.4481	25.628	24.3524	24.9039	-0.088363	0.940589	0.833444	0.92365	0.710412	1.63627	0.413651	0.961162	18	18	32.4	97
O95786	Probable ATP-dependent RNA helicase DDX58	DDX58	27.9502	27.6215	25.8071	27.7727	27.1277	27.1432	25.8563	26.0288	26.8256	26.718	26.217	26.7029	0.221558	1.16599	0.767262	0.869539	0.309034	1.23888	0.415877	0.961177	29	29	32	210
Q15424	Scaffold attachment factor B1	SAFB	23.6757	23.5525	24.8342	23.9017	24.237	22.4459	22.0429	21.7629	24.2511	22.9832	23.0024	24.1814	-0.492612	0.710737	0.511677	0.705893	0.703375	1.62831	0.469373	0.961196	4	1	7.3	43
Q9BVG4	Protein PBDC1	PBDC1	27.384	25.4637	26.6481	27.4477	27.3611	27.2787	24.7727	25.1873	27.044	23.4184	25.4855	25.7621	0.863887	1.81994	0.198726	0.389461	-0.779328	0.582638	0.486251	0.961203	9	9	38.6	132
O43633	Charged multivesicular body protein 2a	CHMP2A	26.0893	25.3659	25.8041	26.0284	26.9073	26.5036	23.8865	25.7075	26.0252	25.5323	26.0546	25.8571	0.726664	1.65481	0.0923061	0.26958	0.6083	1.52446	0.42376	0.961206	8	8	26.6	100
Q12765	Secernin-1	SCRN1	24.9116	24.9556	24.6039	24.1937	24.188	23.9442	26.3262	28.9568	24.7255	28.169	27.7834	27.036	-0.715059	0.60918	0.00657322	0.117032	0.993329	1.99077	0.480257	0.961209	7	7	16.7	79
P12694	2-oxoisovalerate dehydrogenase subunit alpha, mitochondrial	BCKDHA	25.7879	26.4169	26.2163	25.4321	25.3949	24.9496	27.3639	26.3368	25.5884	26.0525	26.1602	25.7665	-0.88153	0.542791	0.0218389	0.143703	-0.436619	0.738864	0.45465	0.961222	12	12	32.1	67
Q9UL46	Proteasome activator complex subunit 2	PSME2	31.1371	30.9214	28.7776	31.0094	30.9397	31.0449	30.8339	30.9984	30.4144	31.233	30.9088	30.8943	0.719264	1.64634	0.394007	0.596284	0.263144	1.20009	0.270647	0.961242	15	15	61.9	686
Q8IUZ5	5-phosphohydroxy-L-lysine phospho-lyase	PHYKPL	25.2459	21.2148	24.3952	24.7901	24.6203	23.921	22.0999	21.255	24.3124	20.8219	21.6788	22.3115	0.825155	1.77173	0.546856	0.716331	-0.951726	0.517014	0.398784	0.961316	5	5	13.3	25
O75477	Erlin-1	ERLIN1	19.775	21.4998	20.5075	22.7438	22.7516	21.5301	19.8273	21.7441	21.943	21.1356	19.8352	20.5359	1.74775	3.35834	0.0532813	0.165039	-0.669249	0.628834	0.434983	0.961321	3	2	10.1	3
Q9Y3F4	Serine-threonine kinase receptor-associated protein	STRAP	27.5173	26.8686	26.6058	28.1827	27.5874	28.3738	26.5236	26.246	27.3807	26.7748	27.7168	26.9384	1.05079	2.07166	0.0432167	0.169517	0.426598	1.34406	0.395306	0.96134	19	19	68.3	294
O75167	Phosphatase and actin regulator 2	PHACTR2	21.8369	23.697	21.9418	20.3898	23.4808	22.7978	23.5665	24.2496	23.59	21.7771	24.3253	23.4644	-0.26913	0.82982	0.821107	0.902194	-0.613045	0.653815	0.476451	0.961357	4	4	9.8	10
Q96CM8	Acyl-CoA synthetase family member 2, mitochondrial	ACSF2	23.716	23.914	23.6135	22.6464	23.0976	22.6621	20.2125	23.9683	22.0886	22.5269	23.4143	23.1676	-0.945796	0.519143	0.00534835	0.09184	0.946439	1.92711	0.444169	0.961373	5	5	10.9	27
O95373	Importin-7	IPO7	23.4569	24.2682	24.7575	26.1171	26.0465	27.2673	21.8711	23.4249	25.1818	23.3064	23.6895	26.6911	2.31612	4.97991	0.0134158	0.0893906	1.06974	2.09906	0.497453	0.961388	11	11	9.5	48
Q8N8N7	Prostaglandin reductase 2	PTGR2	20.9415	21.492	20.5873	22.2061	21.1978	21.2466	20.6847	21.0945	20.6071	20.8793	19.912	20.5127	0.543219	1.45722	0.266245	0.503704	-0.360759	0.778755	0.322565	0.961409	2	2	8	2
O14657	Torsin-1B	TOR1B	21.9736	22.5951	23.4598	22.1065	22.822	22.7831	20.6492	20.2271	23.616	20.3642	20.2326	21.0037	-0.105631	0.929398	0.839727	0.923456	-0.963919	0.512662	0.427459	0.961417	5	5	14.9	17
Q9BRF8	Serine/threonine-protein phosphatase CPPED1	CPPED1	25.9234	25.9557	24.441	24.8009	24.6881	23.9658	25.2029	26.9583	24.8503	26.3285	25.8025	26.7501	-0.955097	0.515807	0.165591	0.336398	0.623229	1.54032	0.427928	0.961418	10	10	38.5	89
Q5RKV6	Exosome complex component MTR3	EXOSC6	24.6836	22.8812	22.5155	25.1177	23.8686	24.9527	24.9528	24.5574	23.1723	23.3058	22.6778	24.6276	1.28627	2.43897	0.172847	0.324277	-0.690456	0.619658	0.430601	0.961456	4	4	22.4	24
Q08722	Leukocyte surface antigen CD47	CD47	25.9562	26.394	25.4943	26.435	24.0464	26.0659	26.5583	25.0816	27.9296	27.1823	26.8872	27.5372	-0.432401	0.741028	0.611726	0.77953	0.679097	1.60114	0.46591	0.96146	4	4	11.8	83
Q14558	Phosphoribosyl pyrophosphate synthase-associated protein 1	PRPSAP1	24.0798	25.3043	23.4209	25.5404	24.6119	24.4542	22.2851	24.2642	25.4135	22.8535	22.7317	24.0588	0.600461	1.5162	0.406267	0.617364	-0.772966	0.585213	0.485548	0.96146	7	6	27.8	42
P61086	Ubiquitin-conjugating enzyme E2 K	UBE2K	25.8287	25.8669	26.0285	25.7474	26.0698	26.0286	26.1693	25.8474	25.2142	26.0388	26.2617	25.8663	0.040549	1.02851	0.749205	0.920469	0.311948	1.24138	0.361428	0.961469	8	8	38	153
P08123	Collagen alpha-2(I) chain	COL1A2	21.2777	19.9252	21.3602	20.6176	20.289	20.2789	20.1458	22.2911	23.0944	21.8499	21.0521	20.011	-0.459185	0.727397	0.391432	0.62475	-0.872751	0.546105	0.443964	0.961495	6	6	4.6	23
Q8TD55	Pleckstrin homology domain-containing family O member 2	PLEKHO2	26.318	26.4351	26.6601	25.12	26.1588	25.6426	26.2802	27.0313	27.6332	26.6186	26.4671	26.6657	-0.830639	0.56228	0.0583983	0.216393	-0.397783	0.759024	0.371897	0.961518	13	13	36.7	173
Q9UHQ4	B-cell receptor-associated protein 29	BCAP29	20.738	20.355	20.7956	19.4304	20.3732	20.1228	20.8487	20.4042	20.743	20.0474	21.4057	22.4461	0	1	1	1	0.634392	1.55228	0.420466	0.961519	3	3	8.7	3
P49321	Nuclear autoantigenic sperm protein	NASP	28.9069	28.135	29.7157	28.8204	29.4868	29.0748	29.886	29.9217	28.3301	30.0518	29.9097	29.6602	0.208117	1.15518	0.696298	0.835353	0.494646	1.40897	0.409135	0.961532	21	21	34.9	411
P26373	60S ribosomal protein L13	RPL13	26.9352	28.1688	27.0103	27.3037	28.3714	27.2606	24.0993	26.9356	26.7527	26.8789	27.4876	25.8071	0.27376	1.20895	0.638752	0.800419	0.795334	1.73548	0.486974	0.961594	5	5	24.2	132
Q96EY8	Cob(I)yrinic acid a,c-diamide adenosyltransferase, mitochondrial	MMAB	23.6346	23.5752	22.362	24.0227	23.1614	23.4813	20.0644	21.4551	24.2969	22.4204	22.0599	24.629	0.364567	1.2875	0.493961	0.708132	1.09765	2.14006	0.500012	0.961594	5	5	28.8	31
Q01432	AMP deaminase 3	AMPD3	24.2511	21.8971	24.2033	24.1427	24.5068	24.7277	21.0185	20.3834	23.3539	21.8904	24.1027	21.5133	1.00855	2.01189	0.27355	0.465465	0.916815	1.88794	0.491354	0.961631	6	6	10.6	20
Q16881	Thioredoxin reductase 1, cytoplasmic	TXNRD1	25.6487	26.5617	26.4829	25.9906	26.7297	26.2402	26.4998	26.5492	25.5322	26.8041	26.6437	26.2289	0.0890395	1.06366	0.818748	0.917595	0.365136	1.288	0.382822	0.961661	13	13	29	133
O43143	Putative pre-mRNA-splicing factor ATP-dependent RNA helicase DHX15	DHX15	28.3275	28.6146	28.4352	27.7302	28.0867	28.1775	28.0537	28.3652	28.2031	28.1624	28.3082	27.1667	-0.46094	0.726513	0.0451015	0.254331	-0.328233	0.796511	0.424892	0.961699	26	25	35	469
P49821	NADH dehydrogenase [ubiquinone] flavoprotein 1, mitochondrial	NDUFV1	26.6712	26.4786	26.8814	26.1017	25.947	25.7334	27.5994	27.4352	26.7221	26.9449	27.2147	26.5783	-0.749674	0.594738	0.0089837	0.124108	-0.339605	0.790258	0.356834	0.961836	11	11	26.9	174
Q92930	Ras-related protein Rab-8B	RAB8B	21.4346	20.9524	20.8591	21.8568	20.6919	20.9937	23.1281	21.8949	23.6402	23.6046	23.2925	23.2197	0.0987542	1.07085	0.813493	0.911952	0.484506	1.39911	0.413356	0.961891	3	2	17.9	12
P55786	Puromycin-sensitive aminopeptidase	NPEPPS	26.0128	26.0652	25.1086	27.4295	26.5864	26.4959	24.9231	23.7447	26.2684	24.3789	23.5226	24.8154	1.10838	2.15603	0.0614254	0.195995	-0.739781	0.59883	0.419024	0.961895	21	21	24.4	145
Q9H936	Mitochondrial glutamate carrier 1	SLC25A22	23.7743	24.4079	22.6223	24.6333	24.643	24.7145	20.8244	21.2524	23.8348	21.5529	21.3589	20.7668	1.0621	2.08797	0.11226	0.265765	-0.744327	0.596946	0.485477	0.961898	4	4	13.3	25
Q9H9E3	Conserved oligomeric Golgi complex subunit 4	COG4	22.0363	22.0686	21.1148	21.8291	22.0664	22.2619	20.8152	22.9127	22.207	22.1296	22.2549	23.2297	0.312557	1.24191	0.405923	0.661766	0.559752	1.47402	0.473139	0.961924	2	2	3.8	8
P62140	Serine/threonine-protein phosphatase PP1-beta catalytic subunit	PPP1CB	26.3173	23.3236	25.3582	25.4148	22.9833	26.1824	22.9666	25.5449	26.8442	26.1992	25.8348	25.9337	-0.139526	0.907817	0.920137	0.953916	0.870672	1.82851	0.489238	0.961934	11	4	38.8	66											HIST1H2BA
Q16576	Histone-binding protein RBBP7	RBBP7	25.9422	25.8131	24.864	25.864	25.7693	25.8727	23.9059	21.5408	26.0288	25.3478	25.6395	23.9765	0.295539	1.22734	0.43568	0.687824	1.1628	2.23892	0.451091	0.961947	7	4	28.2	147
Q9NPQ8	Synembryn-A	RIC8A	22.8615	22.1448	23.6354	24.1145	22.7725	23.449	24.2164	23.6899	24.2443	23.3276	24.152	23.8343	0.56475	1.47913	0.38466	0.601643	-0.2789	0.824219	0.405493	0.961977	9	9	18.1	37
P20645	Cation-dependent mannose-6-phosphate receptor	M6PR	26.2074	26.2209	27.2137	26.3743	26.789	26.5731	26.9428	25.4733	27.0158	24.8103	25.6948	26.8701	0.0314433	1.02203	0.933502	0.965642	-0.685587	0.621753	0.429055	0.961993	6	6	25.3	102
P62277	40S ribosomal protein S13	RPS13	25.2685	25.5949	24.9808	26.9034	27.4959	27.3712	20.6077	23.3133	25.3313	23.7485	26.1997	22.9996	1.97544	3.93248	0.00145106	0.0432	1.23186	2.3487	0.502915	0.962032	9	9	54.3	91
P12236	ADP/ATP translocase 3;ADP/ATP translocase 3, N-terminally processed	SLC25A6	26.8022	27.3635	26.3699	28.2093	27.0973	27.9741	27.2043	24.4583	27.7388	27.4802	27.3845	27.1778	0.914979	1.88554	0.108406	0.270471	0.880317	1.84078	0.436823	0.962046	14	4	39.3	190
Q9NUP1	Biogenesis of lysosome-related organelles complex 1 subunit 4	BLOC1S4	23.3016	23.0945	19.8309	23.8144	23.3915	23.3516	20.882	21.3573	22.7943	22.3768	20.6588	19.6716	1.44348	2.71976	0.27189	0.448545	-0.775445	0.584208	0.471916	0.962068	2	2	12.4	11
Q9NT62	Ubiquitin-like-conjugating enzyme ATG3	ATG3	26.2097	26.5018	26.8052	26.2338	26.3703	26.1546	26.6861	26.3159	25.7974	26.6017	26.8626	26.3435	-0.252629	0.839365	0.239776	0.569413	0.336129	1.26236	0.322611	0.962099	6	6	22.6	158
Q9Y6E0	Serine/threonine-protein kinase 24;Serine/threonine-protein kinase 24 36 kDa subunit;Serine/threonine-protein kinase 24 12 kDa subunit	STK24	25.6803	26.4326	26.5175	25.7505	26.5921	26.3765	24.487	25.9714	25.7202	22.9489	25.6744	25.0293	0.0295366	1.02068	0.939674	0.968833	-0.84203	0.557858	0.421751	0.962103	16	7	33.2	91
P48740	Mannan-binding lectin serine protease 1;Mannan-binding lectin serine protease 1 heavy chain;Mannan-binding lectin serine protease 1 light chain	MASP1	19.7243	19.6207	21.0316	20.3901	21.3485	21.3216	21.3903	23.3598	21.7606	20.1895	22.2826	21.7506	0.894519	1.85899	0.180834	0.363496	-0.762641	0.589416	0.43098	0.962126	2	2	3.6	4
Q04760	Lactoylglutathione lyase	GLO1	27.9898	27.0083	26.6339	27.4875	27.3396	27.618	25.6212	27.1835	27.5098	27.6524	27.0727	27.3764	0.27107	1.2067	0.54671	0.762912	0.59569	1.5112	0.381543	0.962145	10	10	64.7	201
Q9H4B7	Tubulin beta-1 chain	TUBB1	19.3681	20.7588	20.0438	19.6189	19.8468	17.1228	21.8725	20.3985	18.7466	20.4725	19.2545	18.5446	-1.19409	0.437062	0.28167	0.465723	-0.915334	0.530221	0.438146	0.962152	21	12	59.2	92
Q08623	Pseudouridine-5-monophosphatase	HDHD1	23.1617	25.5577	21.3654	25.4389	24.8249	24.8158	31.5966	25.2067	25.0301	25.5239	25.6557	25.9572	1.66498	3.17109	0.247838	0.413036	-1.56552	0.337856	0.509421	0.962156	5	5	15.8	21
P15311	Ezrin	EZR	31.2974	31.1697	31.2961	30.9052	31.0671	31.0897	32.0639	31.5174	31.7838	31.5901	31.6514	31.5149	-0.233759	0.850416	0.0313355	0.366989	-0.202909	0.868797	0.280253	0.962159	43	27	56	1518
P60174	Triosephosphate isomerase	TPI1	33.3823	32.8895	32.7857	33.0067	32.5739	32.7385	32.5165	32.9114	32.7304	32.8934	32.8132	32.9087	-0.246101	0.843172	0.331868	0.639505	0.152346	1.11138	0.265932	0.962173	21	21	80.1	1811
Q8N9N8	Probable RNA-binding protein EIF1AD	EIF1AD	22.1056	20.3998	19.9494	22.7628	23.9309	23.7147	19.8041	21.1814	22.6737	19.7288	21.0887	20.4348	2.65121	6.28194	0.0239484	0.111245	-0.802282	0.573441	0.430997	0.962176	3	3	30.3	8
P51809	Vesicle-associated membrane protein 7	VAMP7	20.9693	19.7881	20.8425	20.8117	20.9665	21.1751	22.572	21.0805	23.024	24.043	22.251	22.5922	0.451138	1.36712	0.310584	0.553295	0.736577	1.66622	0.411496	0.962183	2	2	9.1	10
Q96AX1	Vacuolar protein sorting-associated protein 33A	VPS33A	20.9127	22.5224	21.4185	23.9362	23.3382	22.5503	21.729	20.8376	22.4406	23.4087	23.4167	20.8824	1.65703	3.15367	0.0561612	0.16857	0.900175	1.86629	0.402606	0.962197	6	6	9.4	13
Q9Y2R0	Cytochrome c oxidase assembly factor 3 homolog, mitochondrial	COA3	20.1478	20.5505	21.2099	19.5996	22.4965	22.3567	23.2955	21.4885	22.9668	21.3081	20.8715	23.2125	0.848201	1.80025	0.441018	0.634226	-0.786211	0.579865	0.435622	0.962233	3	3	29.2	6
P41218	Myeloid cell nuclear differentiation antigen	MNDA	18.5581	19.6127	20.7069	17.9208	17.3725	19.8799	18.8959	18.3741	19.4973	18.1766	20.0522	20.7839	-1.23484	0.42489	0.276936	0.459069	0.748471	1.68001	0.424023	0.962255	15	15	36.1	109
Q5TFE4	5-nucleotidase domain-containing protein 1	NT5DC1	23.6492	23.9103	23.2128	23.9706	23.375	24.4702	23.4689	24.5075	24.4646	25.7442	23.793	24.7455	0.347856	1.27267	0.407617	0.656339	0.613925	1.53042	0.403369	0.962255	7	7	19.1	35
P51003	Poly(A) polymerase alpha	PAPOLA	23.4704	21.8037	20.0607	25.0026	24.3373	24.6724	21.3858	21.5856	24.4812	21.9526	24.6681	24.4844	2.89254	7.42577	0.0448308	0.141805	1.21747	2.32539	0.411669	0.962257	6	5	12.3	30
P07902	Galactose-1-phosphate uridylyltransferase	GALT	25.1072	24.9348	24.6488	24.1765	22.6545	24.7336	24.8846	24.3507	23.4254	23.9934	24.274	21.9962	-1.04207	0.48563	0.176449	0.344003	-0.799048	0.574728	0.392378	0.962283	4	4	13.7	30
Q06265	Exosome complex component RRP45	EXOSC9	23.1529	21.8105	24.4858	24.1167	25.2649	24.5455	22.1126	20.7255	24.022	22.1958	20.56	21.242	1.49262	2.814	0.15089	0.29437	-0.954126	0.516154	0.421693	0.962289	5	5	13.4	23
P11216	Glycogen phosphorylase, brain form	PYGB	28.4856	27.4912	27.0144	28.3988	28.3069	27.9576	26.6771	27.6328	28.2276	28.3383	28.0841	27.5596	0.557332	1.47155	0.28666	0.518336	0.481504	1.3962	0.395587	0.962299	36	28	39.6	477
Q96Q11	CCA tRNA nucleotidyltransferase 1, mitochondrial	TRNT1	27.0358	27.0058	26.6454	26.9658	27.1238	26.8574	26.4495	25.6887	26.2724	25.9946	26.0574	25.3909	0.0866795	1.06192	0.587986	0.83533	-0.322545	0.799658	0.361044	0.962327	13	13	31.8	164
Q13418	Integrin-linked protein kinase	ILK	25.8215	25.9181	25.0678	25.6139	25.6351	25.2352	22.5648	24.884	25.5343	24.5777	25.0233	26.2923	-0.107783	0.928013	0.736322	0.872294	0.970077	1.95895	0.402631	0.962332	18	18	39.2	208
Q96AG4	Leucine-rich repeat-containing protein 59	LRRC59	19.3038	20.413	24.1826	22.8093	20.587	22.9443	20.9523	21.0191	22.4747	21.7251	20.0337	20.782	0.813744	1.75777	0.650158	0.787411	-0.635129	0.643883	0.413882	0.962357	4	4	15.6	9
Q6SZW1	Sterile alpha and TIR motif-containing protein 1	SARM1	22.6761	24.0365	20.8738	22.4499	23.0195	22.6947	21.2481	23.2717	23.1405	21.9081	21.7103	22.234	0.192542	1.14278	0.846208	0.919672	-0.602617	0.658558	0.420143	0.962367	6	6	10.6	14
Q03405	Urokinase plasminogen activator surface receptor	PLAUR	19.4247	21.4877	20.917	19.8606	20.8182	20.1379	22.2072	22.3133	19.8401	20.3511	21.4077	20.0444	-0.337542	0.791388	0.644541	0.795645	-0.852458	0.55384	0.400396	0.962369	8	8	40.9	41
O75150	E3 ubiquitin-protein ligase BRE1B	RNF40	23.3149	24.9353	24.6106	24.9886	24.8937	23.9727	23.1846	24.1393	24.0467	23.8559	24.0409	24.6238	0.331397	1.25823	0.60524	0.781813	0.383348	1.30437	0.372403	0.962385	12	11	15	42
P04632	Calpain small subunit 1	CAPNS1	29.3701	29.6164	29.3372	28.5598	28.629	28.828	29.0172	28.9952	29.897	29.039	29.1891	28.8053	-0.768931	0.586852	0.00297793	0.0911736	-0.292018	0.816759	0.409486	0.962388	7	7	29.9	214
Q9UNM6	26S proteasome non-ATPase regulatory subunit 13	PSMD13	26.9231	26.8642	23.3132	27.5781	26.1565	27.4486	24.5496	25.4757	26.3753	25.8937	25.8061	26.2722	1.3609	2.56845	0.346604	0.527594	0.523779	1.43772	0.391839	0.962394	14	14	38.3	108
P62942	Peptidyl-prolyl cis-trans isomerase FKBP1A	FKBP1A	27.0969	26.324	25.9892	27.5797	26.9516	27.2614	23.0425	25.9406	25.61	23.5874	25.1073	22.9763	0.794242	1.73417	0.101423	0.273343	-0.974033	0.509081	0.431155	0.962401	6	6	50	83
Q8IZQ5	Selenoprotein H	SELH	23.9416	21.0165	21.7629	23.8465	23.6294	23.8984	22.3052	24.6422	23.8663	21.8703	22.284	24.0692	1.55112	2.93045	0.153231	0.294562	-0.863389	0.54966	0.420654	0.962405	3	3	24.6	29
P51812	Ribosomal protein S6 kinase alpha-3	RPS6KA3	27.8276	27.883	27.1795	27.47	27.4047	27.6051	27.773	27.6844	27.9101	27.5353	27.853	27.3932	-0.136781	0.909546	0.589355	0.808953	-0.195353	0.873359	0.265259	0.962441	21	13	30.4	299
O95299	NADH dehydrogenase [ubiquinone] 1 alpha subcomplex subunit 10, mitochondrial	NDUFA10	26.7454	27.0112	26.6661	26.1752	25.2797	25.1391	22.5559	24.3548	26.5858	25.6626	25.8619	25.2175	-1.27622	0.412876	0.0200464	0.124138	1.08182	2.1167	0.411491	0.962463	9	9	22	124
Q2NL82	Pre-rRNA-processing protein TSR1 homolog	TSR1	24.7171	22.1389	20.7328	24.5013	23.927	23.0776	26.5054	23.2725	20.8812	20.6749	22.9862	23.0398	1.3057	2.47204	0.35098	0.531885	-1.3194	0.400702	0.505635	0.962559	2	2	2.7	4
P27707	Deoxycytidine kinase	DCK	26.6831	26.0967	25.4358	26.1685	26.5397	26.5443	25.6714	25.9769	26.5823	26.0415	26.0237	25.0174	0.345675	1.27075	0.415779	0.660524	-0.382627	0.76704	0.425319	0.962599	10	10	38.5	151
P17066	Heat shock 70 kDa protein 6;Putative heat shock 70 kDa protein 7	HSPA6	30.3353	31.0831	30.9737	30.8671	30.9853	31.0228	32.0032	31.9964	30.1761	32.2223	32.2852	31.4672	0.161044	1.1181	0.535486	0.783651	0.59969	1.51539	0.416418	0.962608	13	2	18	120
Q6ZNJ1	Neurobeachin-like protein 2	NBEAL2	20.4816	21.9632	20.6796	20.9651	19.594	20.5354	19.9596	22.8305	22.508	23.6857	22.2006	22.3036	-0.676681	0.625603	0.333732	0.546808	0.963908	1.95059	0.40089	0.962623	3	3	2.5	4
O00567	Nucleolar protein 56	NOP56	20.4229	20.3277	20.7096	21.1687	21.3491	20.1677	20.5153	20.9506	22.2293	21.1219	20.6587	20.182	0.408403	1.32722	0.348531	0.596389	-0.577567	0.670093	0.376866	0.962692	3	3	7.9	4
Q8NI60	Chaperone activity of bc1 complex-like, mitochondrial	ADCK3	24.3701	21.3539	23.6711	23.8976	23.8717	23.4454	21.2798	22.7554	24.5207	22.1416	21.608	22.3003	0.606546	1.52261	0.547077	0.724874	-0.835364	0.560442	0.433282	0.962724	6	6	11	19
P07358	Complement component C8 beta chain	C8B	22.3815	21.164	21.4071	20.9679	22.4832	20.5616	23.8051	24.5676	23.2794	23.7241	23.6271	22.9692	-0.313347	0.804773	0.674591	0.815862	-0.4439	0.735145	0.372844	0.962728	2	2	3.4	9
Q9Y3C6	Peptidyl-prolyl cis-trans isomerase-like 1	PPIL1	24.7306	20.9688	25.0314	25.7137	25.3884	25.8271	21.7665	24.6556	25.4265	24.5913	25.0593	25.0637	2.06612	4.18759	0.190841	0.326787	0.955249	1.93891	0.443627	0.962734	4	4	28.9	30
Q7Z4V5	Hepatoma-derived growth factor-related protein 2	HDGFRP2	20.2333	21.8783	19.5539	22.2651	22.8957	20.017	21.2348	20.6749	23.1633	21.2649	21.0416	20.594	1.1708	2.25137	0.352282	0.537625	-0.724159	0.60535	0.405244	0.962785	4	3	6.3	6
B7ZAP0	Rab GTPase-activating protein 1-like, isoform 10	RABGAP1L	21.8937	21.0102	20.4028	21.6537	23.0129	20.331	20.7706	21.5042	23.8773	23.8704	23.275	21.9196	0.563619	1.47797	0.559684	0.735408	0.970963	1.96015	0.427625	0.962789	3	1	14.2	8
Q9Y6A5	Transforming acidic coiled-coil-containing protein 3	TACC3	27.5288	24.6943	27.707	26.0701	26.7902	26.3542	22.9303	24.301	25.9328	21.862	22.6713	25.0652	-0.23852	0.847614	0.822875	0.903237	-1.18852	0.438753	0.410783	0.962792	14	14	23.6	89
Q9P0L0	Vesicle-associated membrane protein-associated protein A	VAPA	25.8301	26.01	24.4857	26.9212	25.9337	26.7227	26.6848	25.6011	26.423	26.4494	26.4653	26.8693	1.08391	2.11977	0.128832	0.282347	0.358396	1.282	0.368861	0.962792	10	9	43.4	127
Q9UHX1	Poly(U)-binding-splicing factor PUF60	PUF60	26.7279	27.0712	27.0353	27.0761	27.3972	27.0573	27.6214	27.6368	26.5667	27.5878	27.7074	27.645	0.232045	1.1745	0.208794	0.557712	0.37174	1.29391	0.355171	0.962835	17	17	31.7	232
Q9Y2R9	28S ribosomal protein S7, mitochondrial	MRPS7	21.7419	21.8995	19.6828	24.5642	22.5149	22.1009	20.1765	20.3704	22.5029	19.7585	19.9941	21.0716	1.95191	3.86886	0.134872	0.265527	-0.741817	0.597986	0.430976	0.962873	2	2	10.3	7
Q9NS69	Mitochondrial import receptor subunit TOM22 homolog	TOMM22	25.7291	27.159	26.4825	25.9236	24.9473	26.185	26.3381	26.3932	25.0161	26.1942	26.3162	26.6253	-0.771568	0.58578	0.23958	0.448973	0.462787	1.3782	0.378753	0.962876	4	4	48.6	89
P54727	UV excision repair protein RAD23 homolog B	RAD23B	28.604	28.562	29.2875	27.8759	28.1887	28.2309	29.8683	30.0034	28.9595	29.0973	29.594	29.0317	-0.719341	0.607375	0.0507585	0.216667	-0.369405	0.774102	0.377792	0.962946	12	9	32	229
P09622	Dihydrolipoyl dehydrogenase, mitochondrial	DLD	28.9916	29.3384	29.1134	28.4264	28.5137	28.4709	29.6558	29.6176	29.3022	29.2915	29.3085	29.4364	-0.67748	0.625256	0.00293411	0.101219	-0.179769	0.882844	0.211626	0.962956	12	12	26.3	354
Q9NWV8	BRISC and BRCA1-A complex member 1	BABAM1	25.2312	25.4861	25.471	24.8861	24.878	24.5838	22.4437	25.3818	25.0548	25.7814	25.3045	24.4372	-0.613449	0.653632	0.00899586	0.138632	0.880967	1.84161	0.432102	0.962973	6	6	31.9	75
Q8NEV1	Casein kinase II subunit alpha 3;Casein kinase II subunit alpha	CSNK2A3	23.6093	24.8803	24.1306	25.7629	25.8401	26.2999	24.3179	21.6884	25.0605	24.2603	25.397	24.2776	1.7609	3.38909	0.0121943	0.0909636	0.955982	1.9399	0.429947	0.962973	8	8	28.4	83
Q9H2H8	Peptidyl-prolyl cis-trans isomerase-like 3	PPIL3	24.2686	25.4246	25.3098	27.6128	21.5608	24.5249	24.9109	20.1981	22.5185	24.2713	22.5086	24.8058	-0.434865	0.739763	0.819555	0.89626	1.31939	2.49561	0.436388	0.962997	6	6	46	24
P01892	HLA class I histocompatibility antigen, A-2 alpha chain	HLA-A	20.6485	22.095	26.5838	20.613	22.4205	30.468	22.0546	20.3996	29.1077	20.4118	20.0337	23.535	1.39142	2.62337	0.712556	0.820078	-2.52708	0.173489	0.431441	0.963004	19	1	52.3	107
Q969H8	UPF0556 protein C19orf10	C19orf10	26.2621	20.2824	24.544	26.9621	27.013	26.037	21.2696	20.8495	25.6135	20.6241	21.6301	21.4915	2.97452	7.85995	0.174813	0.301079	-1.32895	0.398058	0.440923	0.963005	6	6	30.1	71
Q9BZ23	Pantothenate kinase 2, mitochondrial	PANK2	22.9418	23.0318	22.3214	22.7511	22.5273	23.0167	20.2286	20.1358	24.0758	22.5815	22.6644	22.6039	3.30607e-05	1.00002	0.999906	0.999978	1.13658	2.19859	0.430778	0.963011	3	3	7.7	11
Q15283	Ras GTPase-activating protein 2	RASA2	23.4042	27.1322	26.0652	25.6985	25.5423	25.7813	25.3415	25.9309	25.8609	25.521	25.5866	25.2117	0.140207	1.10206	0.905639	0.945638	-0.271323	0.828559	0.282966	0.963011	15	15	20.1	89
Q9UBQ0	Vacuolar protein sorting-associated protein 29	VPS29	24.964	26.1302	25.1737	25.9076	25.906	25.757	23.1044	25.1579	25.7891	24.9342	25.4987	25.9729	0.434227	1.35119	0.296942	0.549065	0.78482	1.72288	0.415209	0.963022	7	7	40.7	82
P06737	Glycogen phosphorylase, liver form	PYGL	17.7403	18.2211	20.5353	18.9946	21.671	17.9467	19.5142	16.9782	17.0425	19.7013	19.3779	17.4851	0.705214	1.63039	0.642077	0.785377	1.0098	2.01363	0.404239	0.963062	33	26	39.1	163
Q15027	Arf-GAP with coiled-coil, ANK repeat and PH domain-containing protein 1	ACAP1	29.4073	29.2034	29.364	28.5018	28.7359	28.8872	29.3219	29.114	29.6315	28.8933	29.2606	29.2158	-0.616564	0.652222	0.00857374	0.137731	-0.232536	0.851137	0.287539	0.963082	25	24	34.1	328
A2A3N6	Putative PIP5K1A and PSMD4-like protein;Phosphatidylinositol 4-phosphate 5-kinase type-1 alpha	PIPSL	20.5344	21.1282	20.9262	22.5849	21.8298	21.685	20.3611	20.775	21.0483	20.5008	19.7027	20.7659	1.17029	2.25057	0.0236398	0.137207	-0.405003	0.755235	0.342974	0.963082	5	2	6.8	5
O00299	Chloride intracellular channel protein 1	CLIC1	30.1165	30.4895	30.0845	30.599	29.7762	29.7295	31.7464	31.1003	31.655	30.9634	31.2768	31.4248	-0.195274	0.873407	0.563983	0.784533	-0.278912	0.824212	0.315743	0.963095	17	17	80.1	1024
P67936	Tropomyosin alpha-4 chain	TPM4	31.9004	28.6343	32.1164	31.382	31.5117	31.6442	32.4604	32.1931	32.1741	31.6196	32.0577	32.3637	0.628934	1.54642	0.607172	0.76987	-0.262203	0.833814	0.326804	0.963099	32	21	73.8	1476
Q9Y223	Bifunctional UDP-N-acetylglucosamine 2-epimerase/N-acetylmannosamine kinase;UDP-N-acetylglucosamine 2-epimerase (hydrolyzing);N-acetylmannosamine kinase	GNE	23.4158	22.1878	21.9223	24.4162	23.6574	24.7276	22.4888	20.1475	22.7675	23.3683	21.5303	23.3931	1.75841	3.38325	0.0346816	0.137201	0.962646	1.94888	0.404872	0.963099	8	8	13.9	26
Q9Y230	RuvB-like 2	RUVBL2	28.0613	28.7891	28.8194	27.8456	28.403	27.7458	28.8584	28.41	27.9733	28.9719	28.9322	28.3962	-0.558464	0.679025	0.157177	0.378224	0.352862	1.27709	0.326463	0.963129	25	25	59.2	464
Q8N3D4	EH domain-binding protein 1-like protein 1	EHBP1L1	22.9856	22.1897	22.8001	23.2347	22.8245	22.9485	24.3001	25.2411	23.4709	24.6911	22.88	23.4596	0.344108	1.26937	0.27056	0.550818	-0.660431	0.632689	0.422202	0.963169	18	18	20.3	64
P02775	Platelet basic protein;Connective tissue-activating peptide III;TC-2;Connective tissue-activating peptide III(1-81);Beta-thromboglobulin;Neutrophil-activating peptide 2(74);Neutrophil-activating peptide 2(73);Neutrophil-activating peptide 2;TC-1;Neutrophil-activating peptide 2(1-66);Neutrophil-activating peptide 2(1-63)	PPBP	18.9146	18.4473	20.0615	18.6422	16.4899	18.7199	21.3764	18.2062	17.804	17.1152	18.5672	18.4584	-1.19043	0.438172	0.244857	0.425489	-1.08194	0.472393	0.426126	0.96318	6	6	38.3	72
Q9NS86	LanC-like protein 2	LANCL2	21.7769	21.4776	20.7822	22.4366	22.4905	23.0646	20.569	22.6765	23.1886	20.9902	20.8624	22.0838	1.31831	2.49374	0.0208962	0.126698	-0.832562	0.561531	0.402685	0.963212	4	4	13.3	11
Q7Z5L9	Interferon regulatory factor 2-binding protein 2	IRF2BP2	23.8723	20.8885	24.2045	24.4592	25.1765	24.1837	22.1876	23.776	23.575	24.5778	22.4585	24.4688	1.61806	3.06962	0.213585	0.36737	0.655495	1.57516	0.484073	0.963212	11	8	33.6	38
Q8WYJ6	Septin-1	SEPT1	29.8081	30.072	29.4683	28.8669	29.1917	28.861	29.603	29.6968	29.3845	29.4011	29.1388	29.5392	-0.809571	0.570551	0.0171242	0.141293	-0.201752	0.869494	0.248451	0.963226	20	20	57.5	410
P20618	Proteasome subunit beta type-1	PSMB1	28.4227	27.6279	27.5107	28.8809	28.7684	28.3278	26.4383	27.3111	28.4026	28.1269	27.7635	27.9807	0.805253	1.74745	0.0726219	0.238165	0.573023	1.48764	0.377565	0.963244	12	12	53.9	319
Q15746	Myosin light chain kinase, smooth muscle;Myosin light chain kinase, smooth muscle, deglutamylated form	MYLK	24.6935	23.7249	23.4806	24.6941	24.5044	24.1614	20.1918	19.8322	25.2154	19.4351	20.1041	20.8771	0.486931	1.40146	0.292258	0.534981	-1.60773	0.328114	0.419119	0.963252	7	7	5	56
P37108	Signal recognition particle 14 kDa protein	SRP14	21.4928	25.4734	23.8273	22.8339	26.2032	25.8952	19.978	23.2418	25.681	24.6245	24.9578	23.1311	1.37961	2.60198	0.431327	0.607262	1.27083	2.413	0.506773	0.963252	3	3	27.2	29
P35221	Catenin alpha-1	CTNNA1	20.0741	20.6554	19.296	23.0396	22.733	23.6756	22.0488	20.9572	20.7041	20.9018	22.6895	22.0849	3.14093	8.82093	0.00285857	0.0420253	0.655377	1.57503	0.381898	0.96331	4	4	4.7	11
P46736	Lys-63-specific deubiquitinase BRCC36	BRCC3	26.2931	24.5185	25.8402	24.8593	25.7624	25.6387	25.4811	26.7657	23.0218	25.959	25.7208	26.7717	-0.130454	0.913544	0.839239	0.92025	1.06099	2.08636	0.406012	0.963311	8	8	23.1	78
Q9Y608	Leucine-rich repeat flightless-interacting protein 2	LRRFIP2	22.8305	20.9562	20.1064	21.9075	19.41	20.0117	21.7885	20.5825	22.8314	22.0079	20.8943	19.6093	-0.854652	0.552999	0.481218	0.664932	-0.89699	0.537006	0.39852	0.963319	4	3	6.4	9
Q9BPX5	Actin-related protein 2/3 complex subunit 5-like protein	ARPC5L	24.8939	21.0582	20.7299	25.3519	21.9436	22.8688	20.9475	20.5706	25.2057	20.3136	21.6292	20.8389	1.16077	2.23577	0.527589	0.697241	-1.314	0.402204	0.440122	0.963327	5	4	58.8	17
Q5R3I4	Tetratricopeptide repeat protein 38	TTC38	20.7602	21.2925	21.6348	21.0635	20.0025	20.7468	20.4743	22.2341	23.3449	21.6568	19.8465	21.8454	0	1	1	1	-0.901541	0.535315	0.439329	0.963338	3	3	6.8	5
Q15742	NGFI-A-binding protein 2	NAB2	21.9221	20.5	22.6409	23.5688	22.8711	23.6534	22.2483	23.175	23.6077	25.0117	22.1758	24.591	1.67677	3.19711	0.0682117	0.186399	0.915841	1.88667	0.398679	0.963357	7	6	15	21
Q8N4Q0	Zinc-binding alcohol dehydrogenase domain-containing protein 2	ZADH2	22.7433	19.2532	20.2054	21.977	20.9628	21.0391	21.1685	21.4271	22.5683	21.3533	21.493	20.9266	0.59236	1.50771	0.616141	0.776874	-0.463619	0.725165	0.372909	0.963365	4	4	12.5	6
Q9NY33	Dipeptidyl peptidase 3	DPP3	27.7054	27.7435	26.5675	28.3651	28.3325	28.1721	24.6917	24.8519	28.0711	26.7187	26.8033	27.07	0.951078	1.93332	0.0714939	0.22444	0.992427	1.98953	0.420206	0.963384	22	22	40.4	323
Q13555	Calcium/calmodulin-dependent protein kinase type II subunit gamma	CAMK2G	23.752	24.6055	20.5974	22.7242	23.8569	23.5101	19.9775	20.7277	23.7512	22.717	21.7204	23.4462	0.378739	1.3002	0.779404	0.869426	1.14238	2.20745	0.414914	0.96339	8	4	17.6	11
Q8TEA8	D-tyrosyl-tRNA(Tyr) deacylase 1	DTD1	24.9967	25.3846	25.4331	24.3468	24.6816	24.4875	25.0283	25.412	25.2763	25.2977	25.2772	26.0182	-0.766219	0.587956	0.0104997	0.127118	0.292128	1.22445	0.337458	0.963402	2	2	14.8	54
P27487	Dipeptidyl peptidase 4;Dipeptidyl peptidase 4 membrane form;Dipeptidyl peptidase 4 soluble form	DPP4	28.0284	28.5313	27.0436	27.1344	27.4023	27.1344	26.1167	28.1549	26.9438	28.0918	27.4717	27.4967	-0.6441	0.639892	0.222149	0.444949	0.614939	1.53149	0.381267	0.963416	22	22	23.8	204
P10599	Thioredoxin	TXN	26.1006	26.5144	24.1945	26.912	27.2539	24.5353	19.7921	22.6551	24.5958	22.6551	22.9413	25.7127	0.630555	1.54816	0.601661	0.768785	1.42198	2.67953	0.450484	0.963461	4	4	42.9	49
P09914	Interferon-induced protein with tetratricopeptide repeats 1	IFIT1	22.3424	21.299	22.1095	26.1192	23.878	26.7297	21.7001	22.5997	20.4512	22.0519	21.6831	23.1479	3.65867	12.629	0.0166103	0.0895584	0.710609	1.63649	0.404176	0.963489	14	12	32.8	38
P13984	General transcription factor IIF subunit 2	GTF2F2	24.3088	21.8815	22.0823	23.2242	23.8444	24.5134	21.5871	23.4495	24.1723	23.142	23.9338	24.3565	1.10314	2.14822	0.269959	0.456978	0.741124	1.67148	0.431644	0.963504	4	4	18.1	28
P51580	Thiopurine S-methyltransferase	TPMT	23.9676	24.4035	23.5257	23.719	23.6262	24.0492	24.2343	23.4777	24.6012	23.4086	24.2214	23.6274	-0.167413	0.890438	0.587281	0.796971	-0.351952	0.783523	0.439394	0.963526	5	5	20	46
P31937	3-hydroxyisobutyrate dehydrogenase, mitochondrial	HIBADH	27.3339	25.7006	25.7222	26.4558	26.3158	26.3396	25.0016	26.2266	25.7511	25.8742	26.3739	25.9338	0.118203	1.08538	0.838207	0.921432	0.400868	1.3203	0.361918	0.96353	6	6	22.3	72
P19367	Hexokinase-1	HK1	29.4389	30.224	28.8205	29.6672	29.6978	29.6842	30.0024	29.161	29.1028	29.9591	29.7938	29.5314	0.188589	1.13965	0.66659	0.823555	0.339401	1.26523	0.343544	0.96353	39	35	42.4	754
Q15459	Splicing factor 3A subunit 1	SF3A1	25.2897	25.2224	25.0617	25.7356	26.1569	25.9344	26.5547	25.8426	25.2743	25.9641	26.1186	27.2335	0.750982	1.68294	0.00571442	0.111302	0.548163	1.46222	0.37146	0.963538	20	20	29.9	76
Q9Y605	MORF4 family-associated protein 1;MORF4 family-associated protein 1-like 1	MRFAP1	20.1485	20.875	31.219	32.102	25.1124	31.0117	19.9261	22.788	20.9541	23.5715	25.1786	19.6278	5.32784	40.1642	0.271736	0.414278	1.56987	2.96878	0.44375	0.963582	2	2	28.3	5
Q8N0X4	Citrate lyase subunit beta-like protein, mitochondrial	CLYBL	25.39	26.3804	26.0067	24.8137	25.2131	25.1133	19.6844	23.93	24.2595	24.0798	23.5838	23.9654	-0.879035	0.543731	0.0482653	0.191052	1.25171	2.38123	0.445547	0.963606	9	9	32.9	66
Q5HYW2	NHS-like protein 2	NHSL2	22.0353	22.0379	21.8136	20.232	20.008	21.8872	21.1072	19.4972	21.7693	21.2522	21.348	21.6895	-1.25319	0.41952	0.103854	0.248836	0.638641	1.55686	0.405571	0.963633	2	2	3.4	5
Q9UHG3	Prenylcysteine oxidase 1	PCYOX1	27.3747	27.1567	25.5702	27.2941	27.0303	27.2406	23.6094	21.5005	27.6284	25.33	25.7466	26.5886	0.487795	1.4023	0.443535	0.658682	1.6423	3.12163	0.42141	0.963662	10	10	24.4	102
P63151	Serine/threonine-protein phosphatase 2A 55 kDa regulatory subunit B alpha isoform	PPP2R2A	27.503	27.839	27.8405	27.1781	27.7476	27.5508	28.3895	28.0194	26.8391	28.4183	28.3299	27.9024	-0.235329	0.849491	0.307114	0.632142	0.467496	1.38271	0.397449	0.963698	16	7	33.6	199
Q14257	Reticulocalbin-2	RCN2	21.9958	21.1402	21.4949	25.3729	22.4813	23.935	24.7411	20.9247	21.8847	21.8128	20.3519	22.0197	2.3861	5.22742	0.051911	0.157276	-1.12203	0.459447	0.423719	0.963707	5	5	26.5	26
P01903	HLA class II histocompatibility antigen, DR alpha chain	HLA-DRA	22.927	23.4076	23.9369	23.5153	22.7576	24.7739	20.0518	24.7059	21.8215	20.2404	20.3138	22.131	0.258434	1.19618	0.713867	0.839994	-1.298	0.40669	0.433009	0.963714	5	5	28	88
P27701	CD82 antigen	CD82	21.8135	20.3235	21.8182	24.8867	22.2414	24.3957	21.9512	21.0876	25.3809	24.1102	22.7911	25.5822	2.52286	5.7472	0.0570769	0.163321	1.35458	2.55723	0.428497	0.963727	3	3	15.7	14
Q53GL7	Poly [ADP-ribose] polymerase 10	PARP10	26.3732	26.0789	25.6221	26.6432	26.8506	26.3438	24.3623	24.1761	25.9324	21.5679	23.8178	25.6657	0.587811	1.50296	0.0894612	0.284663	-1.13982	0.453816	0.433091	0.963746	11	11	15.1	63
Q8TDZ2	Protein-methionine sulfoxide oxidase MICAL1	MICAL1	23.2876	24.7645	23.2007	24.2697	23.7097	24.1147	23.551	21.0675	24.0186	22.2391	20.0856	22.9803	0.280405	1.21454	0.627378	0.79341	-1.11074	0.463056	0.428446	0.963783	9	9	12	44
Q8TEU7	Rap guanine nucleotide exchange factor 6	RAPGEF6	23.4057	20.9949	23.996	21.0331	24.551	22.8752	20.3509	23.4642	23.8036	21.9616	21.4902	21.2252	0.0209433	1.01462	0.988529	0.993797	-0.980585	0.506774	0.430568	0.963784	9	9	7.8	16
P62158	Calmodulin	CALM1	32.98	28.3789	31.3791	32.7943	32.2401	32.4035	31.1229	30.7092	32.3146	31.0173	30.7186	30.9246	1.56663	2.96212	0.313051	0.490261	-0.49543	0.70935	0.368528	0.963788	13	13	67.1	1016
Q9BV44	THUMP domain-containing protein 3	THUMPD3	18.7001	19.3325	21.5823	22.4965	22.7366	22.8122	20.8007	20.9327	22.2048	19.4429	21.3238	21.0983	2.81016	7.01362	0.0330824	0.125979	-0.691051	0.619402	0.404964	0.963808	3	3	6.1	6
P09874	Poly [ADP-ribose] polymerase 1	PARP1	21.9969	26.449	23.1597	24.0832	25.2169	24.2358	23.7591	24.5516	26.4131	24.1915	23.9754	24.3589	0.643423	1.56203	0.66523	0.796213	-0.732644	0.6018	0.408567	0.963814	11	11	13	61
Q13951	Core-binding factor subunit beta	CBFB	26.0459	25.9073	25.6743	25.6748	26.1387	25.8424	25.3401	25.5963	25.9994	25.5407	25.3917	25.2774	0.00945091	1.00657	0.959204	0.983539	-0.242017	0.845562	0.306179	0.963825	7	7	34.1	121
O00264	Membrane-associated progesterone receptor component 1	PGRMC1	23.6476	19.9567	23.8949	23.1155	23.3703	23.4235	24.369	22.8869	22.8937	24.9147	23.456	23.743	0.803378	1.74518	0.563438	0.730218	0.654694	1.57428	0.380495	0.963829	6	5	29.2	28
Q5TEJ8	Protein THEMIS2	THEMIS2	25.5285	25.4904	24.8963	24.8738	23.7384	24.2879	25.368	24.538	25.4577	24.7408	24.9872	24.6074	-1.00501	0.498267	0.0600148	0.202201	-0.342775	0.788523	0.335251	0.963859	14	14	33	135
Q13610	Periodic tryptophan protein 1 homolog	PWP1	20.982	20.6767	20.6041	20.5299	20.4718	19.6691	20.3711	23.8036	22.7721	21.6449	20.8635	21.5869	0	1	1	1	-0.950508	0.51745	0.415496	0.963859	3	3	5.2	7
Q9HB19	Pleckstrin homology domain-containing family A member 2	PLEKHA2	24.4037	25.0601	23.7786	24.4356	23.9668	24.1602	25.0524	25.0222	25.0219	25.0446	25.276	25.1248	-0.226615	0.854638	0.596154	0.787712	0.116268	1.08393	0.16523	0.964	10	10	26.4	66
P16298	Serine/threonine-protein phosphatase 2B catalytic subunit beta isoform	PPP3CB	23.6664	20.8162	22.309	23.1805	23.0232	23.4289	21.6672	22.0865	24.0273	22.604	21.039	21.7302	0.946986	1.92784	0.318342	0.515371	-0.802668	0.573288	0.401719	0.964003	10	5	20.6	9
Q9Y394	Dehydrogenase/reductase SDR family member 7	DHRS7	19.8919	19.828	23.991	23.3497	22.7296	23.8754	25.3028	23.5068	25.8891	25.4703	24.615	20.0419	2.08128	4.23183	0.215655	0.363133	-1.52382	0.347764	0.452114	0.964045	4	4	15.9	40
Q15555	Microtubule-associated protein RP/EB family member 2	MAPRE2	26.5575	25.7669	25.7366	27.6288	26.9563	26.9955	23.8993	26.2974	27.2847	26.5877	26.9072	26.7033	1.17322	2.25514	0.0275051	0.142454	0.905572	1.87329	0.420401	0.964061	13	12	48.6	142
P07195	L-lactate dehydrogenase B chain	LDHB	34.1185	34.5482	32.7659	33.4255	33.7716	33.455	32.6369	32.9186	32.4819	33.0717	32.9815	32.6691	-0.260156	0.834998	0.659902	0.812473	0.228299	1.17145	0.265935	0.964076	23	21	51.2	1456
P18615	Negative elongation factor E	NELFE	20.0764	23.6672	22.4493	23.2188	24.5242	23.3735	20.7604	20.864	22.7416	21.4834	22.0425	22.3535	1.64123	3.11932	0.220652	0.37548	0.504482	1.41861	0.506564	0.964079	4	4	11.3	11
Q9Y371	Endophilin-B1	SH3GLB1	26.9543	27.62	26.908	26.4572	26.855	26.3842	27.4014	26.8616	26.9368	25.9713	27.1129	26.9445	-0.595272	0.66192	0.0943492	0.289618	-0.390409	0.762913	0.377613	0.964092	9	8	23.6	177
O75367	Core histone macro-H2A.1	H2AFY	20.8142	22.7216	22.0552	19.9295	23.4175	20.3132	21.512	19.7003	23.174	20.9274	19.6902	20.8644	-0.643597	0.640115	0.630514	0.780409	-0.968108	0.511176	0.421002	0.96416	9	9	30.6	33
Q9Y6H1	Coiled-coil-helix-coiled-coil-helix domain-containing protein 2, mitochondrial;Putative coiled-coil-helix-coiled-coil-helix domain-containing protein CHCHD2P9, mitochondrial	CHCHD2	25.0841	21.9864	24.2538	25.2624	25.5659	25.6781	21.0614	21.5384	24.817	23.6188	22.1901	24.3499	1.72739	3.31128	0.138096	0.274017	0.914012	1.88428	0.532637	0.964165	3	3	33.8	28
P38919	Eukaryotic initiation factor 4A-III;Eukaryotic initiation factor 4A-III, N-terminally processed	EIF4A3	27.6043	28.1046	27.4049	27.0881	26.7322	26.6564	27.7872	27.9939	26.9033	28.0545	28.0947	27.6674	-0.879093	0.543709	0.0236114	0.148709	0.377401	1.299	0.354991	0.964174	22	18	43.8	229
Q70IA6	MOB kinase activator 2	MOB2	20.0553	21.4297	22.0704	22.7907	20.1404	21.8469	20.0923	20.3545	23.5104	22.2342	21.9076	22.8774	0.407548	1.32643	0.698034	0.823094	1.02069	2.02889	0.419203	0.964197	3	3	10.5	14
Q15691	Microtubule-associated protein RP/EB family member 1	MAPRE1	29.4614	28.9949	28.8671	29.4344	28.9874	29.4584	28.3777	28.2289	28.6615	28.7044	28.8202	28.403	0.185586	1.13728	0.477019	0.748148	0.219861	1.16462	0.283528	0.964198	16	15	66	469
O43598	2-deoxynucleoside 5-phosphate N-hydrolase 1	DNPH1	21.8948	24.207	23.7359	23.0046	24.2181	22.9321	23.5763	21.8191	22.0297	23.9768	23.4306	21.9275	0.10567	1.07599	0.903628	0.945188	0.636588	1.55465	0.483891	0.964248	3	3	24.7	24
P17252	Protein kinase C alpha type	PRKCA	27.5739	28.8978	27.5217	27.0879	27.1949	27.2353	25.5577	28.7746	25.0241	28.573	27.2928	26.8302	-0.825076	0.564452	0.142248	0.316952	1.11318	2.16322	0.434264	0.964268	19	12	25.3	133
Q9NR45	Sialic acid synthase	NANS	27.2211	27.4696	27.4709	27.129	27.5878	26.9406	24.4934	25.2039	26.5096	24.8549	24.2724	25.556	-0.168034	0.890055	0.467206	0.751815	-0.50787	0.70326	0.506773	0.964275	9	9	34.8	154
P13489	Ribonuclease inhibitor	RNH1	30.3759	30.1588	30.4666	30.6148	29.8914	30.2229	29.547	30.1172	29.5706	29.9531	29.7096	30.2143	-0.0907459	0.939037	0.711135	0.869511	0.214101	1.15998	0.416456	0.964306	23	23	63.8	710
Q06830	Peroxiredoxin-1	PRDX1	31.725	31.5301	31.3006	31.84	31.8294	32.0009	29.3961	29.8118	30.7649	30.4203	30.4616	30.2967	0.371529	1.29372	0.0508499	0.294617	0.40194	1.32128	0.380521	0.964346	19	16	60.8	830
Q9BYX4	Interferon-induced helicase C domain-containing protein 1	IFIH1	21.3788	21.7313	23.8457	26.7769	24.7016	25.5493	22.1468	22.9223	21.6115	21.1369	22.2538	22.1128	3.35733	10.2484	0.0264557	0.111028	-0.392385	0.761869	0.490749	0.964358	20	20	22.7	38
Q9BTV4	Transmembrane protein 43	TMEM43	23.1798	22.3502	21.4992	24.1734	22.1773	23.6816	23.9038	22.9185	26.1788	25.5348	24.2784	25.3591	1.00101	2.0014	0.264471	0.457755	0.723707	1.65142	0.525669	0.9644	8	8	26	42
Q92688	Acidic leucine-rich nuclear phosphoprotein 32 family member B	ANP32B	23.1383	21.7511	24.7027	25.2377	27.446	26.6052	25.5573	22.2202	27.5183	24.924	22.8424	23.3372	3.23222	9.39713	0.0389338	0.13499	-1.39733	0.379631	0.449605	0.964409	10	8	34.3	90
Q8TD19	Serine/threonine-protein kinase Nek9	NEK9	27.9808	28.5176	28.3487	27.4822	27.8522	27.5268	27.5911	28.1641	27.9384	27.6221	27.8142	27.7337	-0.66198	0.63201	0.0281954	0.177114	-0.174527	0.886058	0.376752	0.964452	23	23	27.2	327
Q9UBE0	SUMO-activating enzyme subunit 1;SUMO-activating enzyme subunit 1, N-terminally processed	SAE1	28.5105	29.0886	28.8232	27.9601	28.5458	28.0676	28.4341	28.6274	28.3441	28.1303	28.5798	27.9188	-0.616248	0.652365	0.066105	0.250912	-0.258891	0.83573	0.289212	0.964466	17	17	61.3	368
P50552	Vasodilator-stimulated phosphoprotein	VASP	27.0216	27.0343	27.0619	26.568	27.1544	26.8108	28.4781	28.2024	27.2911	28.3496	28.3919	28.3374	-0.194873	0.87365	0.316917	0.659048	0.369102	1.29155	0.362042	0.964469	16	16	36.1	353
P40306	Proteasome subunit beta type-10	PSMB10	27.9397	28.3128	27.9836	27.645	27.9606	27.7153	27.6855	27.9792	28.1019	28.1234	28.0501	28.0249	-0.305065	0.809406	0.114678	0.431213	0.143963	1.10494	0.3204	0.964477	10	10	37	292
Q9Y5K5	Ubiquitin carboxyl-terminal hydrolase isozyme L5	UCHL5	26.7473	27.0333	27.2725	26.5027	27.2693	26.6976	23.4523	26.2624	26.7645	25.9334	26.4238	27.0567	-0.194509	0.87387	0.519271	0.767342	0.978227	1.97004	0.416564	0.964492	9	9	31.9	112
O43847	Nardilysin	NRD1	21.2105	22.8513	22.2613	24.1714	23.9962	24.3088	20.6322	20.6312	24.1629	21.7257	19.739	21.2456	2.0511	4.14422	0.0136905	0.0913333	-0.905305	0.53392	0.530648	0.964622	5	5	5	18
Q9P016	Thymocyte nuclear protein 1	THYN1	25.9829	26.1712	25.6461	25.1829	25.3326	24.875	25.0578	26.2039	25.6447	25.1511	25.5235	25.3774	-0.803235	0.573063	0.017083	0.141695	-0.284782	0.820866	0.459333	0.964729	6	6	25.3	124
O14530	Thioredoxin domain-containing protein 9	TXNDC9	22.7501	23.6936	22.5735	25.3599	25.9784	26.5796	20.4492	23.6437	24.2743	22.8539	24.8937	24.156	2.96693	7.81871	0.00389325	0.056	1.17879	2.26387	0.424148	0.96474	10	10	43.4	61
Q14152	Eukaryotic translation initiation factor 3 subunit A	EIF3A	29.1948	29.3804	28.8449	28.899	28.9879	29.2643	29.8031	29.7529	29.0095	29.8183	29.7401	29.6831	-0.0895875	0.939791	0.664563	0.856532	0.225335	1.16905	0.434323	0.964741	73	73	46.8	922
P08183	Multidrug resistance protein 1	ABCB1	20.6938	21.2969	21.054	21.6056	20.7374	22.6368	24.1168	20.7348	21.5981	23.9155	21.8562	23.0974	0.64498	1.56372	0.325702	0.543236	0.806409	1.74885	0.531225	0.964755	3	3	2.1	4
Q5JSP0	FYVE, RhoGEF and PH domain-containing protein 3	FGD3	26.5231	27.1428	26.673	24.7331	24.7898	24.4705	27.5036	27.0412	25.8309	26.4957	26.3799	26.351	-2.11513	0.230825	0.000556758	0.0448182	-0.38301	0.766836	0.486905	0.964761	15	15	22.6	144
O43865	Putative adenosylhomocysteinase 2	AHCYL1	28.5193	28.8114	28.4126	26.6606	28.0182	27.4434	27.5934	28.8635	28.5762	27.2372	28.019	28.2958	-1.20701	0.433165	0.0425531	0.164425	-0.493699	0.710202	0.377919	0.964782	16	8	34	227
Q53H96	Pyrroline-5-carboxylate reductase 3	PYCRL	22.6976	23.7635	23.122	22.6281	23.2192	23.0664	26.4715	24.0868	22.8727	22.84	26.3746	19.9883	-0.22312	0.856711	0.565746	0.779348	-1.40937	0.376476	0.544018	0.964813	3	3	13.9	28
P20718	Granzyme H	GZMH	22.5582	22.9581	20.8244	22.1422	22.6099	19.9133	25.515	25.0706	26.8035	24.567	25.3579	26.0119	-0.558446	0.679033	0.625768	0.780698	-0.484071	0.714957	0.508019	0.964823	4	4	12.6	22
P08236	Beta-glucuronidase	GUSB	22.6149	20.6307	20.9692	22.8646	22.2036	22.7652	21.0402	20.8298	24.1487	21.0618	21.0811	20.9897	1.20619	2.30728	0.135481	0.284665	-0.962032	0.513333	0.420746	0.964862	5	5	7.5	21
Q12913	Receptor-type tyrosine-protein phosphatase eta	PTPRJ	24.7624	23.0598	23.9988	24.3641	24.147	23.2144	24.0184	24.3384	25.6388	23.2264	24.4934	24.798	-0.0318413	0.978171	0.960591	0.975953	-0.492607	0.71074	0.515117	0.964907	15	15	15.9	84
O15479	Melanoma-associated antigen B2	MAGEB2	28.4782	19.6307	27.9096	21.864	27.4832	24.5679	19.9515	24.6174	19.7034	20.4224	22.9837	24.8737	-0.701159	0.615078	0.841534	0.908936	1.33582	2.52419	0.550894	0.964911	2	2	8.2	5
P13611	Versican core protein	VCAN	20.2003	27.3657	20.8484	19.6359	21.2224	20.4139	20.4014	25.8818	20.185	20.5859	21.2269	20.8785	-2.38072	0.192014	0.365305	0.532086	-1.25896	0.417845	0.538333	0.964918	5	5	1.9	17
Q9Y5Y2	Cytosolic Fe-S cluster assembly factor NUBP2	NUBP2	20.487	24.4161	24.3433	23.4118	24.5738	22.2285	20.959	21.8822	22.6329	21.9654	19.8475	21.4052	0.322593	1.25058	0.836359	0.908942	-0.752009	0.593776	0.399003	0.964924	3	3	14.4	25
P49755	Transmembrane emp24 domain-containing protein 10	TMED10	26.0134	25.1808	22.4033	26.4989	24.7038	26.6401	26.5272	25.7175	26.8126	26.7179	26.435	27.0786	1.41508	2.66675	0.323181	0.503666	0.391431	1.31169	0.357986	0.965069	9	9	42	128
P02794	Ferritin heavy chain;Ferritin heavy chain, N-terminally processed	FTH1	25.4044	24.0917	25.4905	25.5174	25.5073	26.2552	21.2105	26.1821	26.6808	25.6239	25.8368	26.0588	0.764441	1.69871	0.212542	0.414989	1.14871	2.21716	0.547577	0.965078	12	12	66.1	251
Q8NBU5	ATPase family AAA domain-containing protein 1	ATAD1	21.3958	20.6741	20.8997	22.8728	21.5893	22.1302	20.8258	23.2253	22.8035	22.2366	22.3101	20.2276	1.20756	2.30947	0.0480071	0.169595	-0.693436	0.618379	0.528626	0.965086	3	3	9.4	12
Q92890	Ubiquitin fusion degradation protein 1 homolog	UFD1L	25.0634	21.9562	21.3508	25.6408	24.9975	25.9894	21.5552	24.5351	24.7257	24.8723	24.7045	24.1082	2.75244	6.73856	0.081084	0.18932	0.956334	1.94037	0.414901	0.965121	9	9	37.5	74
O75190	DnaJ homolog subfamily B member 6	DNAJB6	22.4441	21.8134	20.3767	23.3503	23.8603	22.4528	19.814	22.2872	22.9443	21.3676	23.3798	23.425	1.67642	3.19634	0.0853479	0.215172	1.04232	2.05954	0.423261	0.965175	4	3	16.9	12
P25398	40S ribosomal protein S12	RPS12	29.8106	29.0584	28.8241	30.5194	29.8385	30.1716	28.8472	27.9118	28.9277	29.2504	28.8912	28.7017	0.945487	1.92584	0.0569158	0.202083	0.385543	1.30635	0.348743	0.965192	9	9	73.5	335
P83916	Chromobox protein homolog 1	CBX1	25.6892	23.0054	23.9924	25.8109	23.8099	24.2959	20.3105	24.6836	23.3841	22.9167	23.2378	25.1698	0.409903	1.3286	0.699686	0.823282	0.982068	1.97529	0.542018	0.965196	6	5	37.8	32
O75153	Clustered mitochondria protein homolog	CLUH	20.8375	21.8802	20.0931	26.0799	24.4695	25.3132	22.0753	21.7993	22.7971	23.9913	21.4212	23.6355	4.35059	20.4013	0.00334591	0.0432533	0.79214	1.73164	0.40776	0.965214	14	14	12.9	38
Q6PJ69	Tripartite motif-containing protein 65	TRIM65	23.3256	21.7077	23.497	22.93	21.8657	22.386	22.4303	21.3521	23.2128	22.1935	22.4446	24.0506	-0.449542	0.732275	0.525756	0.72101	0.564506	1.47888	0.516027	0.965225	5	5	9.3	30
P49189	4-trimethylaminobutyraldehyde dehydrogenase	ALDH9A1	30.3787	30.1283	30.33	29.7355	29.9862	29.418	29.4051	29.0399	29.2799	29.2363	28.9518	29.099	-0.565796	0.675583	0.0355572	0.215073	-0.145904	0.903813	0.340588	0.965315	21	21	42.3	501
P60900	Proteasome subunit alpha type-6	PSMA6	30.0483	29.5533	29.6421	30.0292	29.844	29.8966	29.047	29.1634	29.4614	29.6038	29.199	29.5638	0.175382	1.12926	0.339965	0.687531	0.231633	1.17416	0.263874	0.965323	15	15	56.9	488
Q9BWF3	RNA-binding protein 4;RNA-binding protein 4B	RBM4	23.9752	20.9534	22.9163	25.3998	24.1945	23.2702	24.429	22.5443	23.1785	24.1597	23.4905	24.2608	1.67321	3.18923	0.195841	0.342909	0.586429	1.50153	0.386669	0.965324	10	10	35.2	33
P57772	Selenocysteine-specific elongation factor	EEFSEC	25.4385	26.7425	25.7252	24.7333	25.2293	24.3937	26.7088	26.709	25.4641	25.9513	26.5089	25.1202	-1.1833	0.440343	0.0633258	0.194873	-0.433833	0.740292	0.495172	0.965339	9	9	15.6	100
P22314	Ubiquitin-like modifier-activating enzyme 1	UBA1	31.5723	31.4686	30.8298	31.5143	31.1804	31.3088	30.7576	30.3443	30.9159	31.0528	30.966	30.6034	0.0442829	1.03117	0.868892	0.940466	0.20147	1.14987	0.409719	0.965366	40	40	46.6	1402
Q9NR12	PDZ and LIM domain protein 7	PDLIM7	20.1681	20.9865	20.3361	20.1403	21.9327	20.8002	21.3631	20.964	21.2173	21.1579	21.8614	21.3698	0	1	1	1	0.281595	1.21554	0.303625	0.965398	3	3	7.4	14
Q15393	Splicing factor 3B subunit 3	SF3B3	25.7862	26.5723	23.2591	27.1633	27.2205	26.9225	26.7726	26.1058	26.4278	27.1979	25.8398	27.4575	1.89627	3.7225	0.131846	0.265189	0.396345	1.31617	0.501637	0.965466	22	22	20.8	162
P10155	60 kDa SS-A/Ro ribonucleoprotein	TROVE2	27.2902	27.9912	27.1791	26.915	26.8352	26.7755	28.2946	27.6324	27.4396	27.4817	27.7155	27.4581	-0.644908	0.639534	0.0663815	0.246517	-0.237134	0.848429	0.431949	0.965467	16	16	33.5	221
P04920	Anion exchange protein 2	SLC4A2	19.557	20.8946	20.5061	20.3331	20.2517	19.5672	19.5915	22.2659	22.8687	21.5296	22.3626	23.1579	0	1	1	1	0.774695	1.71083	0.52416	0.965572	4	4	3.9	8
Q5TBB1	Ribonuclease H2 subunit B	RNASEH2B	23.1808	25.5932	24.518	24.2138	24.6464	24.4145	24.7357	22.1821	23.1034	23.5901	24.8596	23.9253	-0.00578817	0.995996	0.993876	0.997061	0.784579	1.72259	0.401992	0.965582	6	6	24.4	48
P28062	Proteasome subunit beta type-8	PSMB8	28.0706	27.2566	26.3616	28.575	27.9582	28.2335	24.7878	26.2526	27.401	26.5857	26.6526	26.9867	1.02596	2.03631	0.122254	0.279982	0.594524	1.50997	0.481178	0.965624	9	9	35.1	233
P25098	Beta-adrenergic receptor kinase 1	ADRBK1	27.2454	27.4084	26.9882	26.7966	26.9749	26.6877	25.8551	26.9454	27.4067	26.9331	27.1795	27.1604	-0.394245	0.760887	0.0564171	0.293017	0.355288	1.27924	0.488942	0.965627	19	19	36.6	276
P17844	Probable ATP-dependent RNA helicase DDX5	DDX5	23.8849	24.5409	24.1467	24.7217	24.926	24.4554	24.5154	26.6302	24.1545	25.541	26.2528	25.2785	0.510183	1.42423	0.0950362	0.309015	0.590707	1.50598	0.513655	0.965647	17	12	29.5	73
Q5EBM0	UMP-CMP kinase 2, mitochondrial	CMPK2	24.5962	24.874	25.4141	26.3413	25.5322	25.1604	24.214	23.7958	21.823	23.4072	22.9391	21.5938	0.716516	1.64321	0.165758	0.364399	-0.630886	0.64578	0.528823	0.96571	8	8	21.8	58
Q96CN7	Isochorismatase domain-containing protein 1	ISOC1	24.6137	25.1814	22.3563	25.1952	23.9964	24.6011	21.8227	25.3064	23.9174	26.4447	23.5162	23.8597	0.547093	1.46114	0.587812	0.761351	0.924743	1.89835	0.536945	0.965715	6	6	19.8	35
Q9ULA0	Aspartyl aminopeptidase	DNPEP	27.679	27.8304	27.836	27.9761	28.1975	27.5882	25.6917	25.8742	27.6562	25.9704	25.438	26.3537	0.138786	1.10098	0.495594	0.779365	-0.486661	0.713675	0.514076	0.965734	12	12	28	210
Q6QNY1	Biogenesis of lysosome-related organelles complex 1 subunit 2	BLOC1S2	25.3539	25.5957	22.4502	26.2607	23.3298	25.2393	25.5919	20.2374	22.8981	25.3857	25.681	22.5089	0.47666	1.39152	0.737478	0.844208	1.61608	3.06541	0.431072	0.965833	4	4	30.3	35
P46777	60S ribosomal protein L5	RPL5	27.8514	29.9211	29.1633	28.6541	30.1972	29.9769	24.9695	28.249	29.3424	28.2108	28.6877	28.3489	0.630793	1.54842	0.46034	0.658162	0.895502	1.86026	0.535174	0.965841	16	16	47.1	455
Q99523	Sortilin	SORT1	22.903	20.4899	21.5855	20.1949	19.8668	23.0549	20.4814	21.1824	20.2194	23.0241	19.8343	21.6955	-0.620611	0.650395	0.640262	0.785262	0.890231	1.85347	0.410114	0.965877	4	4	5.8	13
P50395	Rab GDP dissociation inhibitor beta	GDI2	30.9333	30.2279	30.4548	30.7844	30.963	30.8377	29.3825	28.8069	30.7622	29.1321	29.0371	29.4516	0.323088	1.25101	0.206533	0.510635	-0.443575	0.73531	0.496392	0.965933	34	27	61.8	924
Q01844	RNA-binding protein EWS	EWSR1	27.3932	26.1723	26.1134	26.4711	25.7592	25.885	27.3874	22.0881	26.4296	26.1049	26.5441	26.4924	-0.521217	0.696784	0.330793	0.55649	1.0788	2.11228	0.545729	0.96594	4	4	8.1	81
Q92616	Translational activator GCN1	GCN1L1	21.3246	23.0379	24.7042	24.3521	22.5325	23.2074	23.9229	21.1139	22.5621	20.7955	23.247	21.3036	0.341784	1.26732	0.773678	0.866898	-0.750948	0.594213	0.53323	0.965942	8	8	3.6	13
O43760	Synaptogyrin-2	SYNGR2	19.397	24.1976	21.4026	20.4063	19.8566	20.1227	20.5808	23.5372	22.9	23.3329	21.3658	25.1967	-1.53721	0.344551	0.334179	0.511927	0.959134	1.94414	0.537748	0.965967	2	2	8	11
P30520	Adenylosuccinate synthetase isozyme 2	ADSS	26.8164	26.1839	25.7216	27.7507	27.0776	27.6639	26.7425	25.7031	26.8043	26.1585	26.7579	27.7346	1.25679	2.38963	0.030041	0.142628	0.467038	1.38227	0.467147	0.966065	16	16	38.8	216
Q2TAL8	Glutamine-rich protein 1	QRICH1	24.4268	25.7597	24.8713	25.2053	25.8714	24.4621	24.8354	25.6089	24.9509	25.2669	25.8549	25.0877	0.160332	1.11754	0.790655	0.890594	0.271397	1.20698	0.462374	0.966154	9	9	12	69
P17535	Transcription factor jun-D	JUND	19.8464	20.8766	19.6385	21.5772	22.4584	20.2501	21.9069	19.7629	21.8815	21.3043	20.1655	20.4069	1.30809	2.47614	0.154925	0.304572	-0.558227	0.679136	0.519013	0.966168	3	3	10.7	3
Q9BW85	Coiled-coil domain-containing protein 94	CCDC94	21.3903	21.7893	24.6738	22.2617	23.4058	23.5504	23.827	19.6443	22.7579	23.5478	21.7808	23.7905	0.454819	1.37061	0.703443	0.822829	0.963301	1.94977	0.530736	0.966253	2	2	8.7	12
P58107	Epiplakin	EPPK1	26.8548	27.9051	28.1583	26.6281	27.5256	27.0179	22.7213	25.8606	24.7254	22.7059	23.3681	24.9315	-0.582204	0.667943	0.28859	0.518361	-0.767268	0.587529	0.534501	0.966274	35	32	24.1	136
P11413	Glucose-6-phosphate 1-dehydrogenase	G6PD	28.5711	29.0358	28.4835	28.417	28.5654	28.4936	27.8265	28.5814	29.2684	28.7279	29.1467	29.1441	-0.204814	0.867651	0.310811	0.65203	0.447458	1.36364	0.365757	0.966292	28	28	55	491
P36776	Lon protease homolog, mitochondrial	LONP1	27.9212	28.4021	27.7891	27.7825	28.1828	28.1763	27.6611	28.5688	27.4316	27.88	28.6623	28.4108	0.00974019	1.00677	0.968042	0.986286	0.430491	1.34769	0.360023	0.96632	30	30	33.8	349
Q9P0J7	E3 ubiquitin-protein ligase KCMF1	KCMF1	22.0728	22.6719	22.5351	21.7234	21.7136	22.8422	20.8832	22.8692	22.1486	21.8977	22.3612	24.1332	-0.333518	0.793599	0.467735	0.701564	0.830407	1.77819	0.405988	0.966338	3	3	6.8	14
P10398	Serine/threonine-protein kinase A-Raf	ARAF	25.1891	25.0474	24.0479	24.7964	25.0406	24.9606	27.7125	26.3857	25.434	26.6021	25.9993	25.3263	0.171036	1.12587	0.664798	0.827356	-0.534847	0.690232	0.518573	0.966345	11	5	19.5	84
Q8WUM4	Programmed cell death 6-interacting protein	PDCD6IP	29.9583	30.7881	30.5143	29.4303	29.9916	29.594	30.5356	30.3276	30.0679	30.2486	30.1759	30.0371	-0.748295	0.595307	0.0645438	0.234593	-0.156526	0.897183	0.352228	0.966371	47	47	56.5	1121
O15355	Protein phosphatase 1G	PPM1G	24.215	26.3973	24.2996	24.4331	27.9334	27.0479	24.055	23.3446	27.405	27.3516	24.7237	25.9451	1.50086	2.83011	0.302831	0.480322	1.07192	2.10223	0.5047	0.966452	15	15	36.6	134
Q9UGR2	Zinc finger CCCH domain-containing protein 7B	ZC3H7B	19.7492	22.2064	20.5085	20.8608	20.9422	21.9441	21.9984	20.8997	21.181	20.7204	21.5452	20.355	0.427669	1.34506	0.623615	0.78531	-0.486167	0.713919	0.370351	0.966568	2	2	2.1	4
P78347	General transcription factor II-I	GTF2I	22.3665	24.9423	22.6301	22.383	22.902	23.0155	24.0232	22.6448	21.4006	22.8555	23.3386	23.5373	-0.546129	0.684855	0.551529	0.732576	0.554327	1.46848	0.518558	0.966602	7	7	8.4	10
O60711	Leupaxin	LPXN	27.1564	27.5883	27.3765	27.0782	27.0312	27.1416	27.1089	26.6297	27.228	27.7271	27.25	26.961	-0.290093	0.817849	0.0872551	0.406784	0.323847	1.25166	0.3247	0.966762	10	10	30.6	172
P43155	Carnitine O-acetyltransferase	CRAT	25.0235	23.0437	23.5574	22.9125	23.557	23.4551	23.3967	20.6337	23.8385	20.2292	22.8163	22.1929	-0.566639	0.675188	0.416546	0.632125	-0.876816	0.544568	0.527953	0.966804	7	7	13.3	21
O14737	Programmed cell death protein 5	PDCD5	26.3913	20.9633	26.2151	27.5035	26.1745	26.6938	21.1788	20.0483	22.5226	21.1332	22.0196	22.4768	2.26738	4.81448	0.281316	0.444886	0.626621	1.54394	0.48571	0.96685	4	4	28	53
Q6YN16	Hydroxysteroid dehydrogenase-like protein 2	HSDL2	24.8797	25.9242	25.1867	24.5381	25.2428	24.4641	26.6812	26.9429	25.4685	26.4893	26.2463	24.6466	-0.581858	0.668103	0.21667	0.448815	-0.570151	0.673546	0.481288	0.966851	10	10	25.8	104
Q96AZ6	Interferon-stimulated gene 20 kDa protein	ISG20	25.7535	20.951	24.3422	27.9826	27.2259	27.2018	20.5539	20.2364	23.872	20.0532	20.0701	21.8831	3.78787	13.8122	0.0590493	0.158184	-0.885294	0.541377	0.536692	0.966976	8	8	51.4	52
Q96A49	Synapse-associated protein 1	SYAP1	24.6545	23.7441	25.8601	25.0375	25.1119	25.5095	22.3944	22.4049	25.2148	24.2263	25.0632	23.0425	0.466733	1.38198	0.49999	0.702114	0.772603	1.70835	0.52346	0.967018	7	7	26.1	47
Q16537	Serine/threonine-protein phosphatase 2A 56 kDa regulatory subunit epsilon isoform	PPP2R5E	22.6443	21.1348	22.6633	22.0014	23.4415	20.0027	19.1163	21.7288	22.9305	21.4607	23.4509	21.5051	-0.332253	0.794295	0.781171	0.871238	0.880351	1.84082	0.536358	0.967275	3	2	6.9	12
Q12979	Active breakpoint cluster region-related protein	ABR	24.674	25.5766	22.1577	24.1607	24.5614	23.8717	20.4633	21.7968	25.4585	23.6433	22.7127	24.4739	0.0618388	1.0438	0.955536	0.972062	1.03708	2.05207	0.546823	0.967303	6	5	8	47
P27348	14-3-3 protein theta	YWHAQ	30.262	30.3551	30.2655	30.4116	31.0545	30.5675	30.936	31.2667	31.2939	31.5741	31.8067	30.8861	0.383645	1.30463	0.121955	0.393725	0.256776	1.19481	0.439411	0.967347	17	13	62.9	668
O00161	Synaptosomal-associated protein 23	SNAP23	26.2051	20.734	26.4187	26.5017	25.9033	26.399	25.1939	25.3684	25.4212	25.4905	26.197	25.1494	1.81539	3.51955	0.386501	0.553352	0.284407	1.21791	0.41904	0.967435	9	9	52.6	120
P14543	Nidogen-1	NID1	20.3556	21.2308	19.56	19.7076	21.1808	20.9662	22.9069	20.1549	20.7017	20.8862	20.7844	20.0908	0	1	1	1	-0.667369	0.629654	0.489278	0.967436	3	3	3.3	9
O15400	Syntaxin-7	STX7	23.4988	20.1468	22.2076	23.4302	20.5393	23.3124	26.3518	22.6594	25.9208	22.113	23.9507	25.6841	0.476267	1.39114	0.743553	0.847014	-1.06142	0.47916	0.53265	0.967445	5	5	30.7	43
Q99733	Nucleosome assembly protein 1-like 4	NAP1L4	29.5571	29.549	30.1573	29.6947	30.2997	30.1349	28.1183	29.5075	29.7508	29.4869	29.8908	29.5576	0.288611	1.22146	0.34618	0.633319	0.519571	1.43353	0.37715	0.96748	10	8	38.7	489
Q8N0X7	Spartin	SPG20	23.9322	24.7813	25.5579	24.7322	25.6255	25.3026	20.4077	22.3254	22.4145	21.5661	22.0883	23.2826	0.462978	1.37838	0.437375	0.658415	0.596496	1.51204	0.511406	0.967517	8	8	15.9	29
Q9NZ52	ADP-ribosylation factor-binding protein GGA3	GGA3	23.476	23.6282	20.792	23.2656	22.5637	23.1205	21.7804	21.3802	23.2984	22.3178	22.5649	22.8879	0.351187	1.27561	0.729177	0.843344	0.437205	1.35398	0.51126	0.967631	8	7	13.8	26
Q9BYJ0	Fibroblast growth factor-binding protein 2	FGFBP2	21.8273	21.1444	20.0567	22.6414	21.1391	21.1093	19.3968	20.2278	23.4307	20.4315	19.5048	20.4764	0.620455	1.53736	0.43874	0.644654	-0.880847	0.543049	0.52607	0.967775	2	2	9.9	6
[truncated: 1,883 more rows]
